# Supplementary material for: 5′-Amino-1,3-dioxo-2′,3′-di­hydro-7′H-spiro­[indane-2,7′-thieno[3,2-b]pyran]-6′-carbonitrile 1′,1′-dioxide
Source: Acta Crystallogr Sect E Struct Rep Online. 2010 Mar 24;66(Pt 4):o909. doi: 10.1107/S1600536810010019 (PMC2983812; doi:10.1107/S1600536810010019)
Supplement: Supplementary file 1 [file e-66-0o909-sup1.cif]

##############################################################################
###                                                                        ###
###        Electronic paper (Acta Crystallographica Section E)             ###
###                                                                        ###
##############################################################################
#                                                                            #
# This CIF contains the data in a paper accepted for publication in Acta     #
# Crystallographica Section E. It conforms to the requirements of Notes      #
# for Authors for Section E, and has been peer reviewed under the auspices   #
# of the IUCr Commission on Journals.                                        #
#                                                                            #
# Full details of the Crystallographic Information File format               #
# are given in the paper "The Crystallographic Information File (CIF):       #
# a New Standard Archive File for Crystallography" by S. R. Hall, F. H.      #
# Allen and I. D. Brown [Acta Cryst. (1991), A47, 655-685].                  #
#                                                                            #
# The current version of the core CIF dictionary is obtainable from          #
# ftp://ftp.iucr.org/pub/cif_core.dic. The current version number is 2.4.    #
#                                                                            #
# Software is freely available for graphical display of the structure(s) in  #
# this CIF.  For information consult the CIF home page http://www.iucr.org/  #
# cif/home.html                                                              #
#                                                                            #
# This file may be used for bona fide research purposes within the           #
# scientific community so long as proper attribution is given to the journal # 
# article from which it was obtained.                                        #
#                                                                            #
##############################################################################
                                             
data_I
_audit_creation_method     SHELXL-97
_chemical_name_systematic
;
5'-Amino-1,3-dioxo-2',3'-dihydro-7'<i>H</i>-spiro[indane-2,7'-
thieno[3,2-<i>b</i>]pyran]-6'-carbonitrile 1',1'-dioxide
;
_chemical_name_common     ?
_chemical_formula_moiety     'C16 H10 N2 O5 S'
_chemical_formula_sum     'C16 H10 N2 O5 S'
_chemical_formula_iupac     'C16 H10 N2 O5 S'
_chemical_formula_weight     342.32
_chemical_melting_point     ?
_symmetry_cell_setting     Monoclinic
_symmetry_space_group_name_H-M     'P 21/c'
_symmetry_space_group_name_Hall     '-P 2ybc'
loop_
    _symmetry_equiv_pos_as_xyz
    'x, y, z'
    '-x, y+1/2, -z+1/2'
    '-x, -y, -z'
    'x, -y-1/2, z-1/2'
_cell_length_a     9.436(3)
_cell_length_b     10.602(3)
_cell_length_c     14.777(4)
_cell_angle_alpha     90.00
_cell_angle_beta     99.137(4)
_cell_angle_gamma     90.00
_cell_volume     1459.6(6)
_cell_formula_units_Z     4
_cell_measurement_reflns_used     5046
_cell_measurement_theta_min     1.4
_cell_measurement_theta_max     27.9
_cell_measurement_temperature     116(2)
_exptl_crystal_description     Prism
_exptl_crystal_colour     Colorless
_exptl_crystal_size_max     0.28
_exptl_crystal_size_mid     0.20
_exptl_crystal_size_min     0.18
_exptl_crystal_density_diffrn     1.558
_exptl_crystal_density_meas     ?
_exptl_crystal_density_method     'not measured'
_exptl_crystal_F_000     704
_exptl_absorpt_coefficient_mu     0.253
_exptl_absorpt_correction_type     multi-scan
_exptl_absorpt_process_details     '(CrystalClear; Rigaku/MSC, 2002)'
_exptl_absorpt_correction_T_min     0.9325
_exptl_absorpt_correction_T_max     0.9558
_exptl_special_details
;
;
_diffrn_ambient_temperature     116(2)
_diffrn_radiation_type     MoK\a
_diffrn_radiation_wavelength     0.71073
_diffrn_radiation_source     'rotating anode'
_diffrn_radiation_monochromator     multilayer
_diffrn_measurement_device_type     'Rigaku Saturn CCD area-detector'
_diffrn_measurement_method     '\w and \f scans'
_diffrn_detector_area_resol_mean     14.63
_diffrn_reflns_number     9619
_diffrn_reflns_av_R_equivalents     0.0678
_diffrn_reflns_av_sigmaI/netI     0.0658
_diffrn_reflns_theta_min     2.19
_diffrn_reflns_theta_max     25.01
_diffrn_reflns_theta_full     25.01
_diffrn_measured_fraction_theta_max     0.989
_diffrn_measured_fraction_theta_full     0.989
_diffrn_reflns_limit_h_min     -11
_diffrn_reflns_limit_h_max     11
_diffrn_reflns_limit_k_min     -12
_diffrn_reflns_limit_k_max     12
_diffrn_reflns_limit_l_min     -17
_diffrn_reflns_limit_l_max     11
_diffrn_standards_number     0
_diffrn_standards_interval_count     0
_diffrn_standards_interval_time     0
_diffrn_standards_decay_%     0
_refine_special_details
;
Refinement of <i>F</i>^2^ against ALL reflections. The weighted <i>R</i>-factor
wR and goodness of fit <i>S</i> are based on <i>F</i>^2^, conventional
<i>R</i>-factors <i>R</i> are based on <i>F</i>, with <i>F</i> set to zero for
negative <i>F</i>^2^. The threshold expression of <i>F</i>^2^ >
\s(<i>F</i>^2^) is used only for calculating <i>R</i>-factors(gt) etc. and is
not relevant to the choice of reflections for refinement. <i>R</i>-factors
based on <i>F</i>^2^ are statistically about twice as large as those based on
<i>F</i>, and <i>R</i>- factors based on ALL data will be even larger.
;
_reflns_number_total     2549
_reflns_number_gt     1985
_reflns_threshold_expression     I>2\s(I)
_refine_ls_structure_factor_coef     Fsqd
_refine_ls_matrix_type     full
_refine_ls_R_factor_all     0.0628
_refine_ls_R_factor_gt     0.0575
_refine_ls_wR_factor_gt     0.1243
_refine_ls_wR_factor_ref     0.1271
_refine_ls_goodness_of_fit_ref     1.004
_refine_ls_restrained_S_all     1.004
_refine_ls_number_reflns     2549
_refine_ls_number_parameters     226
_refine_ls_number_restraints     3
_refine_ls_hydrogen_treatment     mixed
_refine_ls_weighting_scheme     calc
_refine_ls_weighting_details
                 'calc w=1/[\s^2^(Fo^2^)+(0.0872P)^2^] where P=(Fo^2^+2Fc^2^)/3'
_atom_sites_solution_hydrogens     geom
_atom_sites_solution_primary     direct
_atom_sites_solution_secondary     difmap
_refine_ls_shift/su_max     0.001
_refine_ls_shift/su_mean     0.000
_refine_diff_density_max     0.580
_refine_diff_density_min     -0.644
_refine_ls_extinction_method     'SHELXL97 (Sheldrick, 2008)'
_refine_ls_extinction_coef     0.287(14)
_refine_ls_extinction_expression
                                  'Fc^*^=kFc[1+0.001xFc^2^\l^3^/sin(2\q)]^-1/4^'
loop_
    _atom_type_symbol
    _atom_type_description
    _atom_type_scat_dispersion_real
    _atom_type_scat_dispersion_imag
    _atom_type_scat_source
    'C' 'C' 0.0033 0.0016
                         'International Tables Vol C Tables 4.2.6.8 and 6.1.1.4'
    'H' 'H' 0.0000 0.0000
                         'International Tables Vol C Tables 4.2.6.8 and 6.1.1.4'
    'N' 'N' 0.0061 0.0033
                         'International Tables Vol C Tables 4.2.6.8 and 6.1.1.4'
    'O' 'O' 0.0106 0.0060
                         'International Tables Vol C Tables 4.2.6.8 and 6.1.1.4'
    'S' 'S' 0.1246 0.1234
                         'International Tables Vol C Tables 4.2.6.8 and 6.1.1.4'
_computing_data_collection     'CrystalClear (Rigaku/MSC, 2002)'
_computing_cell_refinement     'CrystalClear (Rigaku/MSC, 2002)'
_computing_data_reduction     'CrystalClear (Rigaku/MSC, 2002)'
_computing_structure_solution     'SHELXS97 (Sheldrick, 2008)'
_computing_structure_refinement     'SHELXL97 (Sheldrick, 2008)'
_computing_molecular_graphics     'SHELXTL (Sheldrick, 2008)'
_computing_publication_material     'SHELXTL (Sheldrick, 2008)'
loop_
    _atom_site_type_symbol
    _atom_site_label
    _atom_site_fract_x
    _atom_site_fract_y
    _atom_site_fract_z
    _atom_site_U_iso_or_equiv
    _atom_site_adp_type
    _atom_site_calc_flag
    _atom_site_refinement_flags
    _atom_site_occupancy
    _atom_site_disorder_assembly
    _atom_site_disorder_group
    S S1 0.97876(6) 0.43469(5) 0.18224(4) 0.0160(2) Uani d . 1 . .
    O O1 0.95541(18) 0.55710(13) 0.14090(11) 0.0236(4) Uani d . 1 . .
    O O2 0.95173(17) 0.32826(14) 0.12109(11) 0.0253(4) Uani d . 1 . .
    O O3 0.68230(16) 0.65052(13) 0.24233(10) 0.0205(4) Uani d . 1 . .
    O O4 0.68085(16) 0.20574(13) 0.21541(10) 0.0216(4) Uani d . 1 . .
    O O5 0.93203(15) 0.34731(13) 0.42896(10) 0.0183(4) Uani d . 1 . .
    N N1 0.7756(2) 0.36526(18) 0.52595(13) 0.0224(5) Uani d D 1 . .
    N N2 0.4414(2) 0.46284(18) 0.40031(13) 0.0242(5) Uani d . 1 . .
    C C1 1.1509(2) 0.42085(19) 0.25136(15) 0.0170(5) Uani d . 1 . .
    H H1A 1.2145 0.3705 0.2204 0.020 Uiso calc R 1 . .
    H H1B 1.1936 0.5034 0.2644 0.020 Uiso calc R 1 . .
    C C2 1.1251(2) 0.35644(19) 0.33972(15) 0.0172(5) Uani d . 1 . .
    H H2A 1.1471 0.2672 0.3379 0.021 Uiso calc R 1 . .
    H H2B 1.1854 0.3937 0.3922 0.021 Uiso calc R 1 . .
    C C3 0.9718(2) 0.37524(18) 0.34620(14) 0.0151(5) Uani d . 1 . .
    C C4 0.8818(2) 0.41635(18) 0.27348(14) 0.0148(5) Uani d . 1 . .
    C C5 0.7227(2) 0.42359(18) 0.26815(15) 0.0149(5) Uani d . 1 . .
    C C6 0.6933(2) 0.41396(18) 0.36651(15) 0.0150(5) Uani d . 1 . .
    C C7 0.7939(2) 0.37715(18) 0.43869(14) 0.0160(5) Uani d . 1 . .
    C C8 0.5539(2) 0.43993(18) 0.38449(15) 0.0160(5) Uani d . 1 . .
    C C9 0.6480(2) 0.54337(19) 0.22236(15) 0.0158(5) Uani d . 1 . .
    C C10 0.5243(2) 0.50111(19) 0.15446(14) 0.0151(5) Uani d . 1 . .
    C C11 0.4185(2) 0.5739(2) 0.10321(15) 0.0201(5) Uani d . 1 . .
    H H11 0.4207 0.6615 0.1074 0.024 Uiso calc R 1 . .
    C C12 0.3101(2) 0.5133(2) 0.04602(15) 0.0233(6) Uani d . 1 . .
    H H12 0.2375 0.5604 0.0118 0.028 Uiso calc R 1 . .
    C C13 0.3079(3) 0.3814(2) 0.03878(15) 0.0226(5) Uani d . 1 . .
    H H13 0.2340 0.3425 -0.0005 0.027 Uiso calc R 1 . .
    C C14 0.4129(2) 0.3084(2) 0.08852(14) 0.0197(5) Uani d . 1 . .
    H H14 0.4117 0.2210 0.0831 0.024 Uiso calc R 1 . .
    C C15 0.5215(2) 0.36997(18) 0.14740(14) 0.0152(5) Uani d . 1 . .
    C C16 0.6443(2) 0.31490(19) 0.20917(14) 0.0156(5) Uani d . 1 . .
    H H1C 0.6992(18) 0.394(2) 0.5484(15) 0.036(7) Uiso d D 1 . .
    H H1D 0.841(2) 0.325(2) 0.5651(14) 0.047(9) Uiso d D 1 . .
loop_
    _atom_site_aniso_label
    _atom_site_aniso_U_11
    _atom_site_aniso_U_22
    _atom_site_aniso_U_33
    _atom_site_aniso_U_12
    _atom_site_aniso_U_13
    _atom_site_aniso_U_23
    S1 0.0134(4) 0.0201(4) 0.0148(3) -0.0004(2) 0.0034(2) -0.0006(2)
    O1 0.0225(10) 0.0262(9) 0.0231(9) 0.0053(6) 0.0064(7) 0.0088(7)
    O2 0.0227(10) 0.0316(9) 0.0226(9) -0.0070(7) 0.0062(7) -0.0101(7)
    O3 0.0213(10) 0.0148(8) 0.0257(9) -0.0017(6) 0.0046(7) -0.0003(7)
    O4 0.0219(9) 0.0154(8) 0.0268(9) 0.0029(6) 0.0016(7) 0.0006(7)
    O5 0.0147(9) 0.0241(8) 0.0167(8) 0.0048(6) 0.0043(6) 0.0037(6)
    N1 0.0222(12) 0.0287(11) 0.0171(10) 0.0084(9) 0.0056(9) 0.0052(9)
    N2 0.0179(12) 0.0353(11) 0.0196(11) 0.0024(8) 0.0039(9) -0.0013(8)
    C1 0.0133(12) 0.0185(11) 0.0191(12) -0.0018(9) 0.0029(9) -0.0009(9)
    C2 0.0152(12) 0.0183(10) 0.0181(11) 0.0014(9) 0.0025(9) 0.0007(9)
    C3 0.0175(12) 0.0131(10) 0.0157(11) 0.0008(8) 0.0051(9) -0.0015(9)
    C4 0.0135(12) 0.0162(10) 0.0156(11) -0.0006(8) 0.0053(9) -0.0018(9)
    C5 0.0124(12) 0.0157(10) 0.0167(11) -0.0001(8) 0.0027(9) 0.0002(9)
    C6 0.0141(12) 0.0150(10) 0.0167(11) 0.0009(8) 0.0047(9) 0.0005(9)
    C7 0.0168(12) 0.0127(10) 0.0196(12) 0.0011(8) 0.0065(9) -0.0003(9)
    C8 0.0185(13) 0.0163(11) 0.0125(11) -0.0024(9) 0.0005(9) 0.0002(8)
    C9 0.0140(12) 0.0193(11) 0.0158(11) 0.0014(8) 0.0074(9) 0.0002(9)
    C10 0.0139(12) 0.0187(11) 0.0136(11) 0.0013(9) 0.0050(9) 0.0010(9)
    C11 0.0217(13) 0.0201(11) 0.0192(12) 0.0054(9) 0.0052(10) 0.0012(9)
    C12 0.0215(14) 0.0305(12) 0.0168(12) 0.0077(10) -0.0007(10) 0.0042(10)
    C13 0.0189(13) 0.0309(12) 0.0169(12) -0.0023(10) -0.0008(10) -0.0034(10)
    C14 0.0214(13) 0.0205(11) 0.0175(12) -0.0008(9) 0.0040(10) -0.0001(9)
    C15 0.0138(12) 0.0187(10) 0.0135(11) -0.0001(8) 0.0038(9) -0.0001(9)
    C16 0.0143(12) 0.0179(11) 0.0158(11) -0.0012(9) 0.0064(9) 0.0017(9)
_geom_special_details
;
All esds (except the esd in the dihedral angle between two l.s. planes) are
estimated using the full covariance matrix. The cell esds are taken into
account individually in the estimation of esds in distances, angles and
torsion angles; correlations between esds in cell parameters are only used
when they are defined by crystal symmetry. An approximate (isotropic)
treatment of cell esds is used for estimating esds involving l.s. planes.
;
loop_
    _geom_bond_atom_site_label_1
    _geom_bond_atom_site_label_2
    _geom_bond_site_symmetry_2
    _geom_bond_distance
    _geom_bond_publ_flag
    S1 O1 . 1.4364(15) ?
    S1 O2 . 1.4428(16) ?
    S1 C4 . 1.756(2) ?
    S1 C1 . 1.782(2) ?
    O3 C9 . 1.205(2) ?
    O4 C16 . 1.207(2) ?
    O5 C3 . 1.367(2) ?
    O5 C7 . 1.371(3) ?
    N1 C7 . 1.334(3) ?
    N1 H1C . 0.893(9) ?
    N1 H1D . 0.889(9) ?
    N2 C8 . 1.149(3) ?
    C1 C2 . 1.527(3) ?
    C1 H1A . 0.9700 ?
    C1 H1B . 0.9700 ?
    C2 C3 . 1.478(3) ?
    C2 H2A . 0.9700 ?
    C2 H2B . 0.9700 ?
    C3 C4 . 1.333(3) ?
    C4 C5 . 1.493(3) ?
    C5 C6 . 1.526(3) ?
    C5 C9 . 1.554(3) ?
    C5 C16 . 1.559(3) ?
    C6 C7 . 1.368(3) ?
    C6 C8 . 1.409(3) ?
    C9 C10 . 1.482(3) ?
    C10 C11 . 1.388(3) ?
    C10 C15 . 1.394(3) ?
    C11 C12 . 1.378(3) ?
    C11 H11 . 0.9300 ?
    C12 C13 . 1.403(3) ?
    C12 H12 . 0.9300 ?
    C13 C14 . 1.374(3) ?
    C13 H13 . 0.9300 ?
    C14 C15 . 1.396(3) ?
    C14 H14 . 0.9300 ?
    C15 C16 . 1.477(3) ?
loop_
    _geom_angle_atom_site_label_1
    _geom_angle_atom_site_label_2
    _geom_angle_atom_site_label_3
    _geom_angle_site_symmetry_1
    _geom_angle_site_symmetry_3
    _geom_angle
    _geom_angle_publ_flag
    O1 S1 O2 . . 116.12(10) ?
    O1 S1 C4 . . 111.29(10) ?
    O2 S1 C4 . . 109.41(9) ?
    O1 S1 C1 . . 112.48(10) ?
    O2 S1 C1 . . 110.42(10) ?
    C4 S1 C1 . . 95.13(10) ?
    C3 O5 C7 . . 116.39(16) ?
    C7 N1 H1C . . 124.3(15) ?
    C7 N1 H1D . . 119.4(16) ?
    H1C N1 H1D . . 116.3(15) ?
    C2 C1 S1 . . 105.81(14) ?
    C2 C1 H1A . . 110.6 ?
    S1 C1 H1A . . 110.6 ?
    C2 C1 H1B . . 110.6 ?
    S1 C1 H1B . . 110.6 ?
    H1A C1 H1B . . 108.7 ?
    C3 C2 C1 . . 106.59(17) ?
    C3 C2 H2A . . 110.4 ?
    C1 C2 H2A . . 110.4 ?
    C3 C2 H2B . . 110.4 ?
    C1 C2 H2B . . 110.4 ?
    H2A C2 H2B . . 108.6 ?
    C4 C3 O5 . . 124.2(2) ?
    C4 C3 C2 . . 119.78(19) ?
    O5 C3 C2 . . 116.05(18) ?
    C3 C4 C5 . . 124.48(19) ?
    C3 C4 S1 . . 108.20(16) ?
    C5 C4 S1 . . 126.58(16) ?
    C4 C5 C6 . . 106.25(17) ?
    C4 C5 C9 . . 116.60(17) ?
    C6 C5 C9 . . 109.32(16) ?
    C4 C5 C16 . . 112.07(16) ?
    C6 C5 C16 . . 109.94(16) ?
    C9 C5 C16 . . 102.61(17) ?
    C7 C6 C8 . . 117.51(19) ?
    C7 C6 C5 . . 123.58(19) ?
    C8 C6 C5 . . 118.87(19) ?
    N1 C7 C6 . . 126.9(2) ?
    N1 C7 O5 . . 110.57(19) ?
    C6 C7 O5 . . 122.56(18) ?
    N2 C8 C6 . . 178.7(2) ?
    O3 C9 C10 . . 127.1(2) ?
    O3 C9 C5 . . 125.3(2) ?
    C10 C9 C5 . . 107.55(16) ?
    C11 C10 C15 . . 120.68(19) ?
    C11 C10 C9 . . 128.46(19) ?
    C15 C10 C9 . . 110.84(17) ?
    C12 C11 C10 . . 118.3(2) ?
    C12 C11 H11 . . 120.8 ?
    C10 C11 H11 . . 120.8 ?
    C11 C12 C13 . . 120.8(2) ?
    C11 C12 H12 . . 119.6 ?
    C13 C12 H12 . . 119.6 ?
    C14 C13 C12 . . 121.3(2) ?
    C14 C13 H13 . . 119.3 ?
    C12 C13 H13 . . 119.3 ?
    C13 C14 C15 . . 117.7(2) ?
    C13 C14 H14 . . 121.1 ?
    C15 C14 H14 . . 121.1 ?
    C10 C15 C14 . . 121.09(19) ?
    C10 C15 C16 . . 110.13(17) ?
    C14 C15 C16 . . 128.78(19) ?
    O4 C16 C15 . . 127.8(2) ?
    O4 C16 C5 . . 124.15(19) ?
    C15 C16 C5 . . 108.03(16) ?
loop_
    _geom_torsion_atom_site_label_1
    _geom_torsion_atom_site_label_2
    _geom_torsion_atom_site_label_3
    _geom_torsion_atom_site_label_4
    _geom_torsion_site_symmetry_1
    _geom_torsion_site_symmetry_2
    _geom_torsion_site_symmetry_3
    _geom_torsion_site_symmetry_4
    _geom_torsion
    _geom_torsion_publ_flag
    O1 S1 C1 C2 . . . . 135.04(14) ?
    O2 S1 C1 C2 . . . . -93.46(15) ?
    C4 S1 C1 C2 . . . . 19.47(15) ?
    S1 C1 C2 C3 . . . . -20.47(19) ?
    C7 O5 C3 C4 . . . . -7.2(3) ?
    C7 O5 C3 C2 . . . . 173.23(16) ?
    C1 C2 C3 C4 . . . . 13.2(3) ?
    C1 C2 C3 O5 . . . . -167.28(16) ?
    O5 C3 C4 C5 . . . . -7.5(3) ?
    C2 C3 C4 C5 . . . . 172.05(18) ?
    O5 C3 C4 S1 . . . . -178.14(15) ?
    C2 C3 C4 S1 . . . . 1.4(2) ?
    O1 S1 C4 C3 . . . . -129.26(15) ?
    O2 S1 C4 C3 . . . . 101.07(16) ?
    C1 S1 C4 C3 . . . . -12.70(16) ?
    O1 S1 C4 C5 . . . . 60.3(2) ?
    O2 S1 C4 C5 . . . . -69.34(19) ?
    C1 S1 C4 C5 . . . . 176.89(18) ?
    C3 C4 C5 C6 . . . . 16.4(3) ?
    S1 C4 C5 C6 . . . . -174.71(14) ?
    C3 C4 C5 C9 . . . . 138.5(2) ?
    S1 C4 C5 C9 . . . . -52.6(2) ?
    C3 C4 C5 C16 . . . . -103.7(2) ?
    S1 C4 C5 C16 . . . . 65.2(2) ?
    C4 C5 C6 C7 . . . . -13.2(3) ?
    C9 C5 C6 C7 . . . . -139.8(2) ?
    C16 C5 C6 C7 . . . . 108.3(2) ?
    C4 C5 C6 C8 . . . . 169.09(17) ?
    C9 C5 C6 C8 . . . . 42.5(2) ?
    C16 C5 C6 C8 . . . . -69.4(2) ?
    C8 C6 C7 N1 . . . . -1.5(3) ?
    C5 C6 C7 N1 . . . . -179.2(2) ?
    C8 C6 C7 O5 . . . . 178.80(17) ?
    C5 C6 C7 O5 . . . . 1.0(3) ?
    C3 O5 C7 N1 . . . . -169.63(17) ?
    C3 O5 C7 C6 . . . . 10.1(3) ?
    C7 C6 C8 N2 . . . . 59(11) ?
    C5 C6 C8 N2 . . . . -123(11) ?
    C4 C5 C9 O3 . . . . -51.7(3) ?
    C6 C5 C9 O3 . . . . 68.8(3) ?
    C16 C5 C9 O3 . . . . -174.58(19) ?
    C4 C5 C9 C10 . . . . 131.25(19) ?
    C6 C5 C9 C10 . . . . -108.26(18) ?
    C16 C5 C9 C10 . . . . 8.4(2) ?
    O3 C9 C10 C11 . . . . -3.5(4) ?
    C5 C9 C10 C11 . . . . 173.4(2) ?
    O3 C9 C10 C15 . . . . 177.91(19) ?
    C5 C9 C10 C15 . . . . -5.1(2) ?
    C15 C10 C11 C12 . . . . 0.6(3) ?
    C9 C10 C11 C12 . . . . -177.8(2) ?
    C10 C11 C12 C13 . . . . -0.9(3) ?
    C11 C12 C13 C14 . . . . 0.3(3) ?
    C12 C13 C14 C15 . . . . 0.6(3) ?
    C11 C10 C15 C14 . . . . 0.3(3) ?
    C9 C10 C15 C14 . . . . 178.97(19) ?
    C11 C10 C15 C16 . . . . -179.47(19) ?
    C9 C10 C15 C16 . . . . -0.8(2) ?
    C13 C14 C15 C10 . . . . -0.9(3) ?
    C13 C14 C15 C16 . . . . 178.8(2) ?
    C10 C15 C16 O4 . . . . -173.9(2) ?
    C14 C15 C16 O4 . . . . 6.3(4) ?
    C10 C15 C16 C5 . . . . 6.4(2) ?
    C14 C15 C16 C5 . . . . -173.4(2) ?
    C4 C5 C16 O4 . . . . 45.5(3) ?
    C6 C5 C16 O4 . . . . -72.4(2) ?
    C9 C5 C16 O4 . . . . 171.39(18) ?
    C4 C5 C16 C15 . . . . -134.76(18) ?
    C6 C5 C16 C15 . . . . 107.32(18) ?
    C9 C5 C16 C15 . . . . -8.9(2) ?
loop_
    _geom_hbond_atom_site_label_D
    _geom_hbond_atom_site_label_H
    _geom_hbond_atom_site_label_A
    _geom_hbond_site_symmetry_A
    _geom_hbond_distance_DH
    _geom_hbond_distance_HA
    _geom_hbond_distance_DA
    _geom_hbond_angle_DHA
    N1 H1C N2 3_666 0.893(9) 2.227(13) 3.067(3) 157(2)
    N1 H1D O2 4_566 0.889(9) 2.031(14) 2.865(2) 156(2)
data_global
_journal_date_recd_electronic     2010-03-07
_journal_date_accepted     2010-03-17
_journal_name_full     'Acta Crystallographica, Section E'
_journal_year     2010
_journal_volume     66
_journal_issue      4
_journal_page_first     o909
_journal_page_last     o909
_journal_paper_category     QO
_journal_coeditor_code     HG2656
_publ_contact_author_name     'Shun-Hua Wang'
_publ_contact_author_address
;
School of Mechatronic Engineering
Lanzhou Jiaotong University
Lanzhou 730070
People's Republic of China
;
_publ_contact_author_email     'wangsh200912@163.com'
_publ_contact_author_fax     '+86-516-83403164'
_publ_contact_author_phone     '+86-516-83403165'
_publ_section_title
;\
5'-Amino-1,3-dioxo-2',3'-dihydro-7'<i>H</i>-spiro[indane-2,7'-\
thieno[3,2-<i>b</i>]pyran]-6'-carbonitrile 1',1'-dioxide
;
loop_
    _publ_author_name
    _publ_author_footnote
    _publ_author_address
    'Wang, Shun-Hua' .
;
School of Mechatronic Engineering
Lanzhou Jiaotong University
Lanzhou 730070
People's Republic of China
;
    'Jiang, Yue-Ning' .
;
School of Civil Engineering
Lanzhou Jiaotong University
Lanzhou 730070
People's Republic of China
;
    'Zhang, Jiang-Na' .
;
School of Mechatronic Engineering
Lanzhou Jiaotong University
Lanzhou 730070
People's Republic of China
;
