# Supplementary material for: 5′-Amino-1,3-dioxo-2′,3′-di­hydro-7′H-spiro­[indane-2,7′-thieno[3,2-b]pyran]-6′-carbonitrile 1′,1′-dioxide
Source: Acta Crystallogr Sect E Struct Rep Online. 2010 Mar 24;66(Pt 4):o909. doi: 10.1107/S1600536810010019 (PMC2983812; doi:10.1107/S1600536810010019)
Supplement: Supplementary file 2 [file e-66-0o909-Isup2.hkl]

# 
# h,k,l, Fc-squared, Fo-squared, sigma(Fo-squared) and status flag 
# 
data_I
_shelx_title ' m091220f in P2(1)/c' 
_shelx_refln_list_code          4 
_shelx_F_calc_maximum      131.14 
_exptl_crystal_F_000       704.00 
_reflns_d_resolution_high  0.8406 
 
loop_ 
 _symmetry_equiv_pos_as_xyz 
 'x, y, z' 
 '-x, y+1/2, -z+1/2' 
 '-x, -y, -z' 
 'x, -y-1/2, z-1/2' 
 
_cell_length_a     9.4362 
_cell_length_b    10.6021 
_cell_length_c    14.7767 
_cell_angle_alpha  90.000 
_cell_angle_beta   99.137 
_cell_angle_gamma  90.000 
 
_shelx_F_squared_multiplier     1.000 
 
loop_ 
 _refln_index_h 
 _refln_index_k 
 _refln_index_l 
 _refln_F_squared_calc 
 _refln_F_squared_meas 
 _refln_F_squared_sigma 
 _refln_observed_status 
   1   0   0      262.09      274.78     15.72 o 
   3   0   0    11733.32     4200.06   1180.18 o 
   4   0   0     1640.56     1522.52    228.44 o 
   5   0   0      243.13      311.11     15.46 o 
   6   0   0     1455.03     1550.96     45.02 o 
   7   0   0      511.74      476.23     21.59 o 
   8   0   0     1075.91     1260.70     68.18 o 
   9   0   0      474.83      432.82     55.02 o 
  10   0   0        7.98       10.07     12.88 o 
  11   0   0      681.62      670.21     72.57 o 
   1   1   0     3303.83     2118.51     49.05 o 
   2   1   0      293.29      251.57      6.45 o 
   3   1   0      202.91      179.86      5.89 o 
   4   1   0     1747.87     2126.16     41.27 o 
   5   1   0     2363.15     2903.31     95.16 o 
   6   1   0     1229.25     1281.19     29.64 o 
   7   1   0      636.84      629.63     19.68 o 
   8   1   0       42.94       42.92     11.09 o 
   9   1   0      148.57      127.51     19.90 o 
  10   1   0        2.73        5.52      9.78 o 
  11   1   0      121.18      130.85     22.02 o 
   1   2   0       11.92       18.43      1.21 o 
   2   2   0     3075.24     1938.55    132.67 o 
   3   2   0       11.33       17.91      2.44 o 
   4   2   0     1873.06     2230.12     44.23 o 
   5   2   0      120.57       83.48      6.81 o 
   6   2   0      214.46      202.43     12.63 o 
   7   2   0      877.05      853.88     25.46 o 
   8   2   0       20.43       14.42     14.84 o 
   9   2   0       67.85       54.02     13.36 o 
  10   2   0        8.40        8.22     10.67 o 
   1   3   0      610.02      728.97     20.38 o 
   2   3   0       92.98       93.06      3.26 o 
   3   3   0       87.56       86.26      4.33 o 
   4   3   0      297.66      294.64      9.49 o 
   5   3   0     3374.70     3049.28    683.54 o 
   6   3   0      107.27      101.13      8.94 o 
   7   3   0        0.62        2.65      2.32 o 
   8   3   0      383.25      367.91     30.57 o 
   9   3   0       44.15       37.68     36.75 o 
  10   3   0      325.63      340.72     35.29 o 
   0   4   0    11473.04     6732.93    699.47 o 
   1   4   0     4058.69     2489.64    228.45 o 
   2   4   0      428.40      432.83      9.65 o 
   3   4   0       10.11        8.96      2.69 o 
   4   4   0      180.62      173.24      9.04 o 
   5   4   0       13.58       14.72      9.75 o 
   6   4   0        2.21        2.49      3.54 o 
   7   4   0       24.74       27.37     10.85 o 
   8   4   0        5.75        7.68      6.72 o 
   9   4   0        3.98        2.68      5.21 o 
  10   4   0       72.89       56.83     15.32 o 
   1   5   0       43.58       53.17      3.91 o 
   2   5   0     1335.83     1453.41     29.76 o 
   3   5   0      705.23      741.38     17.21 o 
   4   5   0      172.82      140.59      9.52 o 
   5   5   0      439.44      427.03     15.28 o 
   6   5   0     1698.91     1837.86     44.80 o 
   7   5   0        1.07        1.64      1.87 o 
   8   5   0      653.46      710.58     49.48 o 
   9   5   0       42.85       23.92     10.77 o 
  10   5   0      823.09      775.57     62.73 o 
   0   6   0       17.67       15.71      6.89 o 
   1   6   0      772.70      927.87     17.96 o 
   2   6   0       52.60       39.49      3.46 o 
   3   6   0       27.84       24.68      3.54 o 
   4   6   0      218.34      224.88     11.88 o 
   5   6   0      570.52      543.39     14.02 o 
   6   6   0       73.46       64.65      7.63 o 
   7   6   0     1842.98     1949.18     46.24 o 
   8   6   0      178.07      168.95     11.03 o 
   9   6   0       19.13       14.37     15.88 o 
   1   7   0       48.49       46.22      4.81 o 
   2   7   0       66.72       61.85      5.97 o 
   3   7   0        0.06        0.70      1.50 o 
   4   7   0      526.36      523.52     11.44 o 
   5   7   0       52.53       49.93      8.41 o 
   6   7   0       17.98       15.76      8.74 o 
   7   7   0       42.32       38.38     10.08 o 
   8   7   0       37.73       32.97      7.46 o 
   9   7   0       14.46       11.80     15.08 o 
   0   8   0     1672.08     2010.44     73.81 o 
   1   8   0      360.23      327.02     13.01 o 
   2   8   0     1315.66     1453.83     22.40 o 
   3   8   0     2102.08     2457.05     53.23 o 
   4   8   0       63.06       59.13      5.51 o 
   5   8   0      626.32      697.51     23.53 o 
   6   8   0        0.36        0.93      3.25 o 
   7   8   0      687.94      678.12     35.02 o 
   8   8   0        8.11        9.62     11.52 o 
   1   9   0      597.03      594.53     14.79 o 
   2   9   0      568.47      562.03     21.32 o 
   3   9   0       50.76       49.09      5.94 o 
   4   9   0      799.73      762.11     23.51 o 
   5   9   0      138.32      137.07     12.73 o 
   6   9   0      382.08      382.33     24.48 o 
   7   9   0       58.20       48.78      9.75 o 
   0  10   0      469.66      523.67     24.57 o 
   1  10   0      677.39      693.96     24.76 o 
   2  10   0      583.25      534.72     32.95 o 
   3  10   0       96.32       94.66      8.75 o 
   4  10   0       87.58       85.52      8.46 o 
   5  10   0      123.43      117.37      9.29 o 
   6  10   0       23.54       17.46     13.39 o 
   1  11   0        8.09        8.26      6.94 o 
   2  11   0        0.62        0.88      2.87 o 
   3  11   0      408.68      404.68     27.84 o 
   4  11   0        0.05        1.54      3.94 o 
   5  11   0      756.52      628.21     75.20 o 
   0  12   0        4.09        4.86      8.01 o 
   1  12   0       75.33       86.48     11.71 o 
   2  12   0        7.98       11.00     11.21 o 
   3  12   0        0.80        2.19      3.42 o 
 -11   1   1     1342.88     1476.60     89.28 o 
 -10   1   1        0.93        3.72      6.99 o 
  -9   1   1     2141.05     2256.84    129.59 o 
  -8   1   1        0.06        1.08      7.26 o 
  -7   1   1     1266.69     1242.21     60.90 o 
  -6   1   1       25.46       16.78      2.62 o 
  -5   1   1     2497.18     2517.00    282.38 o 
  -4   1   1     4709.30     3158.08    638.46 o 
  -3   1   1      489.93      462.89     13.40 o 
  -2   1   1     2155.00     1328.73     92.33 o 
   0   1   1      383.40      394.05      7.51 o 
   2   1   1      927.90     1115.88     19.48 o 
   3   1   1     7779.09     4610.28    419.55 o 
   4   1   1     8134.68     4918.66    548.19 o 
   5   1   1     1573.18     1762.75     58.36 o 
   6   1   1     2447.13     2775.70     67.62 o 
   7   1   1     2246.08     2534.67     34.27 o 
   8   1   1      176.58      148.79     17.98 o 
   9   1   1      402.89      377.43     33.64 o 
  10   1   1      161.60      175.36     26.36 o 
 -11   2   1       34.38       21.20     29.18 o 
 -10   2   1        6.05        9.77     11.31 o 
  -9   2   1      394.89      348.49     33.56 o 
  -8   2   1     1057.33      782.51    235.40 o 
  -7   2   1      339.23      305.63      9.92 o 
  -6   2   1       31.54       36.77      9.25 o 
  -4   2   1        8.19        3.62      2.41 o 
  -3   2   1      219.56      210.57      6.66 o 
  -2   2   1     3388.91     2089.12    230.32 o 
  -1   2   1       76.92       66.84      3.08 o 
   3   2   1     2857.36     2455.62    154.54 o 
   4   2   1     1617.57     1861.72     36.49 o 
   5   2   1      428.74      355.31     17.28 o 
   6   2   1      238.40      225.62     18.45 o 
   7   2   1      630.19      571.15     40.94 o 
   8   2   1      100.13       69.19     14.47 o 
   9   2   1      537.97      571.75     39.69 o 
  10   2   1        0.02        1.35      6.45 o 
 -10   3   1        2.65        3.98      6.01 o 
  -9   3   1       37.63       46.60     20.66 o 
  -8   3   1        4.96        5.33      1.64 o 
  -7   3   1       71.10       75.02      6.56 o 
  -6   3   1      229.30      227.80      9.57 o 
  -5   3   1        0.86        1.60      2.09 o 
  -4   3   1      814.12      864.85     19.34 o 
  -3   3   1       26.77       31.00      3.30 o 
  -2   3   1      873.26      960.70     18.53 o 
  -1   3   1     3841.65     2412.27    219.80 o 
   0   3   1     1846.37     1260.01    122.11 o 
   1   3   1     2763.21     1885.88    157.60 o 
   2   3   1      475.20      529.32     10.69 o 
   3   3   1        0.10        2.43      1.23 o 
   4   3   1       20.93       25.35      3.33 o 
   5   3   1       97.97       91.00      7.52 o 
   6   3   1       14.64       10.43      7.02 o 
   7   3   1      514.95      425.80     42.09 o 
   8   3   1       55.73       61.90     42.81 o 
   9   3   1      143.39      130.63     22.88 o 
  10   3   1      171.55      165.58     23.76 o 
 -10   4   1      653.96      670.94     54.88 o 
  -9   4   1      131.89      111.25     15.38 o 
  -8   4   1       77.42       60.66     13.53 o 
  -7   4   1     1801.41     1960.31     37.10 o 
  -6   4   1     1270.33     1327.45     32.85 o 
  -5   4   1       16.68       28.74      6.80 o 
  -4   4   1      182.63      181.89      7.54 o 
  -3   4   1      409.50      399.44      9.67 o 
  -2   4   1     1061.28     1296.90     66.70 o 
  -1   4   1      376.95      323.50      7.98 o 
   0   4   1     2851.19     1668.65    172.95 o 
   1   4   1       15.42       12.72      2.13 o 
   2   4   1       37.16       45.72      2.76 o 
   3   4   1       24.37       21.99      2.40 o 
   4   4   1     2540.95     3358.45    168.28 o 
   5   4   1      445.18      477.34     17.56 o 
   6   4   1      640.52      616.02     26.27 o 
   7   4   1     2852.04     3361.44     78.67 o 
   8   4   1       25.00       32.28     11.07 o 
   9   4   1      562.89      560.08     46.19 o 
  10   4   1       22.82       23.34     13.21 o 
 -10   5   1      483.03      491.85     35.06 o 
  -9   5   1       41.03       33.54     12.48 o 
  -8   5   1       86.91       78.75     12.87 o 
  -7   5   1       22.41       20.77      5.52 o 
  -6   5   1      116.50      112.49      6.91 o 
  -5   5   1      339.11      360.48     19.17 o 
  -4   5   1      810.39      897.83     19.69 o 
  -3   5   1       99.76      111.78      5.72 o 
  -2   5   1      473.47      429.25     12.44 o 
  -1   5   1      662.87      731.60     14.23 o 
   0   5   1      941.78     1087.65     22.39 o 
   1   5   1      627.55      703.19     14.47 o 
   2   5   1       49.13       40.50      3.70 o 
   3   5   1       12.99       14.13      3.30 o 
   4   5   1      487.49      487.41     12.27 o 
   5   5   1      150.51      148.41     11.53 o 
   6   5   1       50.99       47.17      8.04 o 
   7   5   1      398.65      417.26     25.62 o 
   8   5   1      304.11      306.18     28.56 o 
   9   5   1       39.19       29.77     10.49 o 
  10   5   1      222.75      219.62     25.57 o 
  -9   6   1        0.37        0.69      2.02 o 
  -8   6   1       21.77       19.54     18.57 o 
  -7   6   1      909.04      902.12     28.60 o 
  -6   6   1      122.04      113.18      9.07 o 
  -5   6   1     1081.88     1138.36     24.46 o 
  -4   6   1      275.38      278.23     13.99 o 
  -3   6   1      171.49      189.50     11.27 o 
  -2   6   1      271.77      233.57      7.97 o 
  -1   6   1      694.27      740.19     15.77 o 
   0   6   1      178.47      233.20      7.21 o 
   1   6   1      873.93      953.41     23.11 o 
   2   6   1       57.89       46.40      3.82 o 
   3   6   1      278.01      274.39      8.79 o 
   4   6   1       15.27       18.39      4.54 o 
   5   6   1       70.13       58.96      5.00 o 
   6   6   1      443.49      481.87     21.46 o 
   7   6   1       76.62       62.37     10.35 o 
   8   6   1       15.14       12.05      6.70 o 
   9   6   1      112.06       96.33     14.93 o 
  -9   7   1      282.22      285.87     24.54 o 
  -8   7   1      101.09       99.86     12.48 o 
  -7   7   1        0.32        1.43      3.60 o 
  -6   7   1      611.84      622.79     22.44 o 
  -5   7   1      414.76      419.88     17.84 o 
  -4   7   1       72.92       69.89      7.89 o 
  -3   7   1        4.03        5.67      3.00 o 
  -2   7   1       29.09       33.26      3.97 o 
  -1   7   1     1955.22     2332.51     38.32 o 
   0   7   1      502.23      498.33     11.95 o 
   1   7   1     1723.61     2012.03     33.20 o 
   2   7   1     1314.06     1436.93     31.20 o 
   3   7   1      102.70       99.90      6.53 o 
   4   7   1      304.72      282.91     10.77 o 
   5   7   1     2230.17     2568.16     49.77 o 
   6   7   1        3.82        2.13      2.83 o 
   7   7   1      144.57      145.76     11.45 o 
   8   7   1      627.31      628.94     46.56 o 
   9   7   1      410.35      470.80     40.45 o 
  -8   8   1        7.06        7.75      6.45 o 
  -7   8   1        0.01        1.54      2.92 o 
  -6   8   1      816.94      859.05     40.51 o 
  -5   8   1        1.79        2.00      2.82 o 
  -4   8   1       27.20       29.94     14.10 o 
  -3   8   1      178.78      169.61      7.21 o 
  -2   8   1       60.85       65.66      5.09 o 
  -1   8   1       25.29       20.73      4.61 o 
   0   8   1      222.93      222.25     13.53 o 
   1   8   1       73.56       75.83      5.52 o 
   2   8   1      893.71      888.18     17.95 o 
   3   8   1       57.89       47.78      4.94 o 
   4   8   1        0.00        1.09      2.42 o 
   5   8   1      161.35      153.78     13.01 o 
   6   8   1        2.33        2.49      3.42 o 
   7   8   1      203.90      194.05     13.68 o 
   8   8   1       55.75       60.70     13.69 o 
  -7   9   1      545.11      554.94     35.21 o 
  -6   9   1      151.65      142.85     12.26 o 
  -5   9   1      359.98      324.69     18.31 o 
  -4   9   1      813.33      777.15     23.77 o 
  -3   9   1       40.82       34.06      4.48 o 
  -2   9   1       98.95       77.01      8.45 o 
  -1   9   1       21.19       19.10      4.78 o 
   0   9   1      101.63      109.97      7.53 o 
   1   9   1     2082.97     2289.78     32.85 o 
   2   9   1        0.26        2.23      2.68 o 
   3   9   1      437.37      455.50     15.37 o 
   4   9   1     1712.08     1779.58     62.07 o 
   5   9   1      949.13     1032.84     36.31 o 
   6   9   1      392.91      454.15     39.37 o 
   7   9   1      241.73      206.81     21.06 o 
  -6  10   1     1054.44     1099.41     34.98 o 
  -5  10   1       18.68       23.14      8.83 o 
  -4  10   1        6.18        7.94      6.02 o 
  -3  10   1      292.25      276.51     14.22 o 
  -2  10   1       34.31       42.40      6.80 o 
  -1  10   1      498.02      492.11     14.46 o 
   0  10   1      918.54     1016.70     23.10 o 
   1  10   1       67.34       69.60      6.70 o 
   2  10   1       93.51       80.42      7.34 o 
   3  10   1      662.50      618.94     28.46 o 
   4  10   1        9.48        5.67      5.51 o 
   5  10   1       61.04       58.08     12.69 o 
   6  10   1      136.44      146.31     14.87 o 
  -5  11   1      191.40      186.47     17.53 o 
  -4  11   1        0.04        1.20      3.48 o 
  -3  11   1       11.63        6.86      6.57 o 
  -2  11   1        0.40        1.45      3.86 o 
  -1  11   1       18.04       11.86      9.09 o 
   0  11   1      296.83      285.92     14.32 o 
   1  11   1        0.05        0.82      1.74 o 
   2  11   1       35.91       34.98     10.53 o 
   3  11   1      112.80      111.89     10.81 o 
   4  11   1        8.87        6.44      5.70 o 
   5  11   1       23.81       25.54     17.36 o 
  -3  12   1        0.06        1.34      4.07 o 
  -2  12   1      177.35      184.16     15.14 o 
  -1  12   1      275.81      260.44     12.80 o 
   0  12   1       83.11      101.51     12.84 o 
   1  12   1      367.30      377.59     23.06 o 
   2  12   1      255.31      265.16     17.35 o 
   3  12   1       17.71       13.87     13.40 o 
 -11   0   2      470.50      449.13     50.88 o 
 -10   0   2       32.78       21.44     36.96 o 
  -9   0   2     4045.05     3542.30    273.76 o 
  -8   0   2      831.16      763.75     55.43 o 
  -7   0   2     3699.67     4697.45    131.58 o 
  -6   0   2     8216.58     7119.13    177.35 o 
  -5   0   2       77.47      164.33     22.54 o 
  -4   0   2        5.59        4.98      4.86 o 
  -2   0   2     6117.31     3176.24    385.21 o 
  -1   0   2      556.42      584.38     14.64 o 
   2   0   2      822.76      965.67     25.00 o 
   3   0   2      825.62      771.20     22.68 o 
   4   0   2     1818.22     2132.35     72.72 o 
   5   0   2     1708.04     1849.42     74.71 o 
   6   0   2     1488.32     1592.48     53.78 o 
   7   0   2      159.84      154.62     11.66 o 
   8   0   2      854.54      779.52     72.93 o 
  10   0   2      216.67      247.67     42.72 o 
 -11   1   2      159.46      141.94     21.84 o 
 -10   1   2        5.87        2.25      8.69 o 
  -9   1   2      141.63      110.41     21.76 o 
  -8   1   2       16.17       16.77     13.60 o 
  -7   1   2      111.66       96.36     19.43 o 
  -6   1   2      645.43      683.08     33.52 o 
  -5   1   2      211.41      215.58     32.85 o 
  -4   1   2       26.40       28.73      4.63 o 
  -3   1   2      234.96      199.64      8.00 o 
  -2   1   2     4036.45     2772.33    289.73 o 
  -1   1   2      530.12      582.73     10.63 o 
   0   1   2        9.58        9.69      1.06 o 
   1   1   2     1266.07     1286.61     97.72 o 
   2   1   2     1590.01     1855.73     31.21 o 
   3   1   2     1236.42     1315.59     24.27 o 
   4   1   2     1343.35     1495.34     32.00 o 
   5   1   2       30.94       31.17      7.21 o 
   6   1   2       29.92       27.35      6.68 o 
   7   1   2        5.05        4.25      3.12 o 
   8   1   2      330.25      291.09     28.75 o 
   9   1   2       12.48       13.36     16.19 o 
  10   1   2       27.13       31.64     30.04 o 
 -11   2   2      176.26      154.81     23.58 o 
 -10   2   2        7.86        4.32      6.63 o 
  -9   2   2      104.74       97.80     17.85 o 
  -8   2   2      890.72      888.97     61.72 o 
  -7   2   2      238.38      218.03     25.46 o 
  -6   2   2      289.65      259.36     13.19 o 
  -5   2   2     3549.11     2111.80    758.18 o 
  -4   2   2        0.70        1.54      1.17 o 
  -3   2   2      366.39      359.95     10.22 o 
  -2   2   2     3038.48     1899.99     95.33 o 
  -1   2   2     1177.93     1207.96     53.72 o 
   0   2   2      764.69      777.59     21.79 o 
   1   2   2     5784.60     3033.69    291.44 o 
   2   2   2      821.38      908.80     15.96 o 
   3   2   2     2740.16     3445.52    203.37 o 
   4   2   2      652.69      727.89     18.17 o 
   5   2   2       79.61       90.63      9.65 o 
   6   2   2      607.83      582.00     28.49 o 
   7   2   2       39.91       38.22     12.16 o 
   8   2   2      173.07      139.73     21.95 o 
   9   2   2      599.71      586.83     47.44 o 
  10   2   2       30.71       31.62     39.81 o 
 -10   3   2       14.93       14.83     13.43 o 
  -9   3   2      225.13      189.22     21.67 o 
  -8   3   2       63.52       64.01     23.71 o 
  -7   3   2       26.98       28.08      3.26 o 
  -6   3   2     1286.22     1487.06     29.33 o 
  -5   3   2      496.29      533.11     15.21 o 
  -3   3   2       95.63      111.76      5.59 o 
  -2   3   2      362.99      365.66      9.42 o 
   1   3   2        1.55        3.92      1.05 o 
   2   3   2      347.33      292.65      7.13 o 
   3   3   2       22.25        9.76      3.04 o 
   4   3   2     1931.23     2378.92     44.16 o 
   5   3   2     1204.29     1262.10     37.35 o 
   6   3   2      251.41      227.43     25.90 o 
   7   3   2       23.82       31.13     25.19 o 
   8   3   2     2534.96     3115.52    100.75 o 
   9   3   2      104.80      105.53     17.28 o 
  10   3   2      148.79      163.10     22.93 o 
 -10   4   2        0.27        1.20     10.13 o 
  -9   4   2       45.67       39.17     34.17 o 
  -8   4   2       46.05       31.72      8.64 o 
  -7   4   2      158.68      151.83      8.24 o 
  -6   4   2       25.55       18.52      5.19 o 
  -5   4   2     1072.85     1219.69     26.46 o 
  -4   4   2      404.52      446.42     13.38 o 
  -3   4   2        2.85        3.03      1.77 o 
  -2   4   2      593.74      599.28     14.43 o 
  -1   4   2      333.81      340.62      8.96 o 
   0   4   2       49.81       37.74      2.78 o 
   1   4   2      254.07      295.24      7.45 o 
   2   4   2       25.12       19.27      2.70 o 
   3   4   2      307.28      309.61      9.33 o 
   4   4   2       45.31       41.70      4.49 o 
   5   4   2        0.43        3.49      2.62 o 
   6   4   2      220.77      192.06     27.30 o 
   7   4   2     1431.49     1538.67     85.74 o 
   8   4   2       56.47       47.23     35.01 o 
   9   4   2       74.21       69.67     20.04 o 
  10   4   2        0.02        0.53      5.07 o 
 -10   5   2        4.47        9.75     13.42 o 
  -9   5   2       49.66       34.09     11.32 o 
  -8   5   2      261.40      252.35     18.97 o 
  -7   5   2       12.82       16.31      8.46 o 
  -6   5   2      156.40      151.04      7.20 o 
  -5   5   2      224.80      229.54     16.75 o 
  -4   5   2      207.53      200.64     11.60 o 
  -3   5   2      365.91      385.91     14.62 o 
  -2   5   2      721.24      905.24     19.24 o 
  -1   5   2     1152.84     1308.38     41.53 o 
   0   5   2      924.14     1208.37     22.36 o 
   2   5   2      316.63      293.38      8.71 o 
   3   5   2       61.04       46.25      3.91 o 
   4   5   2      442.70      458.42     12.10 o 
   5   5   2     1312.26     1417.38     41.09 o 
   6   5   2      363.07      346.47     20.78 o 
   7   5   2       83.52       76.76     12.63 o 
   8   5   2      714.06      696.50     46.79 o 
   9   5   2        3.62        2.50      6.44 o 
  -9   6   2        3.35        5.18      6.15 o 
  -8   6   2      563.13      568.67     28.31 o 
  -7   6   2      410.01      389.18     16.47 o 
  -6   6   2      526.24      507.91     18.70 o 
  -5   6   2       95.07       81.84      2.97 o 
  -4   6   2      800.05      812.55     25.47 o 
  -3   6   2        0.73        2.06      2.46 o 
  -2   6   2      978.65      993.26     26.18 o 
  -1   6   2      757.73      797.52     17.68 o 
   0   6   2     1284.08     1486.15     33.07 o 
   1   6   2     4022.08     2492.30    705.54 o 
   2   6   2       33.81       35.24      3.26 o 
   3   6   2       13.04       14.41      3.17 o 
   4   6   2        8.75        7.75      4.41 o 
   5   6   2        0.28        2.02      2.87 o 
   6   6   2      986.32     1060.25     42.73 o 
   7   6   2      232.64      192.85     18.80 o 
   8   6   2       33.46       22.63      8.16 o 
   9   6   2       78.57       90.77     13.32 o 
  -9   7   2       30.42       31.35     12.59 o 
  -8   7   2       12.10        9.50     10.13 o 
  -7   7   2       12.50       10.15      8.41 o 
  -6   7   2       35.53       31.22      8.15 o 
  -5   7   2      132.36      120.10     10.37 o 
  -4   7   2      509.75      512.15     18.96 o 
  -3   7   2      332.05      307.03     14.52 o 
  -2   7   2       29.51       30.82      3.14 o 
  -1   7   2      617.98      612.67     13.69 o 
   0   7   2       82.42       73.08      5.69 o 
   1   7   2      404.33      438.43     12.35 o 
   2   7   2        0.14        0.84      1.44 o 
   3   7   2      225.17      206.73     11.49 o 
   4   7   2      346.69      317.26     10.87 o 
   5   7   2      306.60      293.23     17.56 o 
   6   7   2      346.33      356.87     19.40 o 
   7   7   2        2.19        2.55      3.53 o 
   8   7   2       41.56       33.55      8.90 o 
  -8   8   2      498.72      559.35     33.72 o 
  -7   8   2      696.54      668.59     34.61 o 
  -6   8   2     3717.90     4609.44    112.08 o 
  -5   8   2      160.70      158.03     13.64 o 
  -4   8   2     2832.89     3480.44     48.47 o 
  -3   8   2      811.61      808.48     23.49 o 
  -2   8   2       38.44       40.25      4.03 o 
  -1   8   2      666.59      722.65     16.00 o 
   0   8   2     2325.39     2884.81     57.96 o 
   1   8   2      235.50      251.96     11.14 o 
   2   8   2     1193.65     1316.81     43.78 o 
   3   8   2      803.82      849.41     35.34 o 
   4   8   2     1199.70     1226.16     49.57 o 
   5   8   2       13.33        8.17      6.13 o 
   6   8   2      521.79      559.94     28.91 o 
   7   8   2      508.16      521.79     42.98 o 
   8   8   2      271.03      305.40     27.46 o 
  -7   9   2        6.83        5.17      5.68 o 
  -6   9   2        0.25        1.50      4.04 o 
  -5   9   2      234.66      220.21     14.92 o 
  -4   9   2      734.21      717.35     26.23 o 
  -3   9   2      312.61      309.63     16.86 o 
  -2   9   2      625.35      621.16     22.22 o 
  -1   9   2      240.29      244.80     10.47 o 
   0   9   2      522.52      555.57     15.36 o 
   1   9   2     3088.32     3783.45    114.09 o 
   2   9   2       26.67       27.52      4.62 o 
   3   9   2      142.39      139.80     10.95 o 
   4   9   2      471.16      401.24     30.14 o 
   5   9   2      137.29      146.21     17.02 o 
   6   9   2       57.20       57.58     11.75 o 
   7   9   2       12.17       11.33     12.34 o 
  -6  10   2      212.96      203.92     12.58 o 
  -5  10   2       50.96       56.04      8.14 o 
  -4  10   2      130.32      117.03      9.75 o 
  -3  10   2      403.17      390.88     19.55 o 
  -2  10   2       56.69       61.63      8.79 o 
  -1  10   2      132.25      129.12      9.64 o 
   0  10   2       19.87       18.35      6.65 o 
   1  10   2       58.76       48.32      7.07 o 
   2  10   2        3.31        2.27      2.28 o 
   3  10   2       91.57       77.29      8.47 o 
   4  10   2       27.60       18.55     14.95 o 
   5  10   2        3.76        5.63      6.37 o 
   6  10   2       28.31       29.60     18.80 o 
  -5  11   2       31.91       25.50      8.88 o 
  -4  11   2      460.38      447.28     26.46 o 
  -3  11   2      226.11      208.01     15.38 o 
  -2  11   2        1.79        2.05      2.89 o 
  -1  11   2      878.80      833.44     35.84 o 
   0  11   2       14.38        8.93      5.46 o 
   1  11   2      223.06      185.74     12.21 o 
   2  11   2      316.49      352.86     24.89 o 
   3  11   2       22.33       27.16      8.98 o 
   4  11   2      136.83      132.74     13.39 o 
   5  11   2      649.68      720.53     43.33 o 
  -3  12   2      153.08      122.12     13.32 o 
  -2  12   2        5.71        3.90      4.57 o 
  -1  12   2        0.29        1.26      3.96 o 
   0  12   2      143.59      155.81     11.74 o 
   1  12   2      161.18      160.10     15.29 o 
   2  12   2      229.35      190.79     24.08 o 
 -11   1   3       12.72       14.53     24.43 o 
 -10   1   3      578.08      616.25     53.15 o 
  -9   1   3        4.73        1.83      4.34 o 
  -8   1   3      165.07      175.66     18.80 o 
  -7   1   3      178.74      196.10     23.85 o 
  -6   1   3     1515.01     1620.55     59.63 o 
  -5   1   3     3763.16     2092.87   1601.27 o 
  -4   1   3     1902.29     1863.12    257.30 o 
  -3   1   3      472.26      407.17     12.40 o 
  -1   1   3       93.56      101.48      3.13 o 
   2   1   3       44.94       45.08      2.79 o 
   4   1   3     2788.39     3641.40     89.51 o 
   5   1   3      861.21      853.48     34.18 o 
   6   1   3       12.53       17.60     15.55 o 
   7   1   3     1064.24     1058.75     46.81 o 
   8   1   3      417.83      379.72     35.39 o 
   9   1   3       46.96       44.61     16.47 o 
  10   1   3      104.00      105.60     17.09 o 
 -11   2   3      452.00      483.98     43.14 o 
 -10   2   3       22.71       43.30     13.90 o 
  -9   2   3      161.01      177.48     28.04 o 
  -8   2   3     1631.91     1711.83    107.91 o 
  -7   2   3      612.13      653.59     34.21 o 
  -6   2   3      161.24      157.00     15.68 o 
  -5   2   3     1805.07     1974.62     57.14 o 
  -4   2   3      593.95      801.13     22.85 o 
  -3   2   3      677.75      759.83     14.92 o 
  -2   2   3      294.94      278.31      6.74 o 
  -1   2   3     3352.58     2054.11    156.56 o 
   0   2   3     3581.86     2027.08    168.80 o 
   1   2   3        2.14        2.01      0.95 o 
   2   2   3     1241.30     1377.66     24.43 o 
   3   2   3     2026.96     2474.88     79.65 o 
   4   2   3      111.26      103.99      7.80 o 
   5   2   3       47.64       35.09      8.99 o 
   6   2   3      380.98      362.87     38.36 o 
   7   2   3      197.58      166.12     19.37 o 
   8   2   3     1587.99     1615.34     66.05 o 
   9   2   3      389.81      400.80     38.84 o 
  10   2   3      165.88      171.37     22.04 o 
 -10   3   3       80.49       64.74     34.70 o 
  -9   3   3       15.50       11.67     12.77 o 
  -8   3   3      171.06      164.58     20.39 o 
  -7   3   3       32.49       38.97     11.85 o 
  -6   3   3       41.57       33.24      4.32 o 
  -5   3   3     1060.27     1087.26     27.07 o 
  -4   3   3      610.03      658.20     17.51 o 
  -3   3   3       38.67       38.82      3.03 o 
  -2   3   3        3.02        7.89      3.12 o 
  -1   3   3      492.49      445.06      9.75 o 
   0   3   3       18.66       16.84      1.85 o 
   1   3   3      949.48     1019.30     21.66 o 
   2   3   3     2493.43     2773.70    131.76 o 
   3   3   3     1245.61     1303.21     26.70 o 
   4   3   3      480.25      506.59     19.07 o 
   5   3   3      375.82      337.87     19.84 o 
   6   3   3      889.91      866.84     66.73 o 
   7   3   3      866.63      888.34     41.69 o 
   8   3   3      102.94      103.19     17.13 o 
   9   3   3        2.53        0.36      4.70 o 
  10   3   3        0.23        2.74     11.68 o 
 -10   4   3      754.46      849.01     59.14 o 
  -9   4   3      133.70      131.47     18.69 o 
  -8   4   3      163.38      141.51     15.99 o 
  -7   4   3      839.69      834.17     31.20 o 
  -6   4   3       15.51        9.35      3.39 o 
  -5   4   3       80.44       91.10      7.30 o 
  -4   4   3       39.48       47.18      3.37 o 
  -3   4   3      437.61      400.68     13.27 o 
  -2   4   3        9.49        8.36      3.56 o 
  -1   4   3      873.55      915.03     16.82 o 
   0   4   3     6179.38     3607.99    181.16 o 
   1   4   3     7112.99     3959.39    307.52 o 
   2   4   3      386.34      413.17      9.52 o 
   3   4   3     1327.01     1415.58     29.45 o 
   4   4   3       85.23       87.64      7.48 o 
   5   4   3      208.03      193.77     13.20 o 
   6   4   3      118.24      119.68     10.98 o 
   7   4   3       15.59        8.29      7.85 o 
   8   4   3      539.89      531.35     49.48 o 
   9   4   3      344.81      375.49     38.61 o 
  10   4   3       53.63       43.15     12.64 o 
 -10   5   3        8.20        6.26     11.46 o 
  -9   5   3       50.75       51.34     11.63 o 
  -8   5   3       18.16       14.16     10.30 o 
  -7   5   3       25.56       26.34      5.06 o 
  -6   5   3      105.10      107.12      6.60 o 
  -5   5   3       73.15       72.84      3.67 o 
  -4   5   3      154.01      152.05     12.32 o 
  -3   5   3       85.40       74.64      6.65 o 
  -2   5   3      170.05      187.85      9.65 o 
  -1   5   3       60.21       62.34      4.46 o 
   0   5   3       10.04       19.58      2.42 o 
   1   5   3      119.82      120.41      5.64 o 
   2   5   3       70.04       69.90      4.53 o 
   3   5   3        0.68        4.36      2.27 o 
   4   5   3     1395.35     1546.51     33.01 o 
   5   5   3      673.04      640.55     20.78 o 
   6   5   3        1.84        2.10      2.28 o 
   7   5   3        0.10        2.60      4.39 o 
   8   5   3        2.63        1.56      6.48 o 
   9   5   3       50.52       45.67     12.60 o 
  -9   6   3        4.18        3.45     11.05 o 
  -8   6   3      594.57      631.10     32.02 o 
  -7   6   3        9.10       10.40      7.93 o 
  -6   6   3      884.73      927.20     24.47 o 
  -5   6   3        0.36        4.51      3.57 o 
  -4   6   3      241.20      273.58     13.60 o 
  -3   6   3      510.95      499.64     18.83 o 
  -2   6   3       11.95       17.59      8.01 o 
  -1   6   3        5.74        3.83      2.05 o 
   0   6   3      161.42      172.50      7.96 o 
   1   6   3     4265.60     4438.29    790.89 o 
   2   6   3       57.12       50.12      4.59 o 
   3   6   3        0.51        2.16      2.61 o 
   4   6   3       36.60       38.76      4.37 o 
   5   6   3      152.32      135.23      8.87 o 
   6   6   3       77.02       65.88      7.63 o 
   7   6   3       77.35       96.65     14.30 o 
   8   6   3      512.50      479.16     51.87 o 
   9   6   3      509.16      517.43     53.23 o 
  -9   7   3       13.46       18.54     21.59 o 
  -8   7   3       68.48       70.93     11.64 o 
  -7   7   3     1465.61     1565.18     44.54 o 
  -6   7   3       57.70       53.22      7.11 o 
  -5   7   3       29.17       25.95      6.20 o 
  -4   7   3      187.14      177.57      9.98 o 
  -3   7   3      239.13      230.90     14.76 o 
  -2   7   3      228.60      204.95     10.11 o 
  -1   7   3     3754.36     4672.63    218.10 o 
   0   7   3       73.54       64.95      5.79 o 
   1   7   3     1777.11     1979.89     81.21 o 
   2   7   3     2672.98     3174.85    180.73 o 
   3   7   3     3701.27     4120.90     92.25 o 
   4   7   3       27.67       26.19      4.35 o 
   5   7   3     2732.02     3313.33    114.95 o 
   6   7   3      994.63     1102.63     48.87 o 
   7   7   3       11.36        9.30     10.56 o 
   8   7   3      265.94      272.94     42.49 o 
  -8   8   3        0.65        1.41      3.73 o 
  -7   8   3       37.46       30.25     16.14 o 
  -6   8   3        7.98        6.08      5.15 o 
  -5   8   3       51.94       47.32     12.87 o 
  -4   8   3      182.35      180.31     11.81 o 
  -3   8   3       15.79       15.95      8.70 o 
  -2   8   3       68.21       64.92      3.50 o 
  -1   8   3       20.57       17.74      3.89 o 
   0   8   3     1170.57     1340.00     19.80 o 
   1   8   3      445.18      441.41     11.61 o 
   2   8   3      442.90      433.42     17.31 o 
   3   8   3        1.73        4.71      3.07 o 
   4   8   3       22.25       23.95      5.75 o 
   5   8   3       10.91        6.29      5.89 o 
   6   8   3      260.00      284.06     23.20 o 
   7   8   3        2.47        3.91      6.35 o 
   8   8   3       11.04       11.41     19.78 o 
  -7   9   3       47.40       36.21     10.39 o 
  -6   9   3      144.78      145.23     12.34 o 
  -5   9   3      540.33      492.88     38.77 o 
  -4   9   3      224.52      217.57     13.97 o 
  -3   9   3     3219.17     3858.64     57.13 o 
  -2   9   3     1250.75     1343.40     42.95 o 
  -1   9   3      637.67      623.09     22.16 o 
   0   9   3     1065.34     1097.25     35.96 o 
   1   9   3     2218.87     2349.71     75.42 o 
   2   9   3        3.98        2.52      2.06 o 
   3   9   3     1613.93     1843.09     50.79 o 
   4   9   3       15.85       21.23      9.04 o 
   5   9   3        2.52        2.70      3.73 o 
   6   9   3      263.07      267.60     34.27 o 
   7   9   3       89.08       98.17     12.90 o 
  -6  10   3      936.59      878.54     39.72 o 
  -5  10   3       70.46       68.58      8.59 o 
  -4  10   3      212.69      213.64     14.15 o 
  -3  10   3      128.70      136.12     10.70 o 
  -2  10   3        5.42        4.59      4.05 o 
  -1  10   3       20.41       15.10      5.35 o 
   0  10   3      729.13      752.46     26.73 o 
   1  10   3       70.10       79.95      8.87 o 
   2  10   3       12.84        5.32      4.47 o 
   3  10   3      214.06      217.38     13.86 o 
   4  10   3      293.88      271.76     27.22 o 
   5  10   3        5.73        0.77      3.79 o 
   6  10   3      196.58      225.67     21.97 o 
  -5  11   3       43.52       43.44      7.30 o 
  -4  11   3        8.06        8.84      8.26 o 
  -3  11   3      129.97      117.94      9.58 o 
  -2  11   3       56.92       46.60      6.54 o 
  -1  11   3       13.71       10.55      7.55 o 
   0  11   3       19.81       16.32     11.62 o 
   1  11   3        5.34        6.86      5.35 o 
   2  11   3      134.88      119.03     12.84 o 
   3  11   3        2.40        2.78      3.60 o 
   4  11   3      115.31      127.19     15.45 o 
  -3  12   3        4.06        4.92      5.35 o 
  -2  12   3      174.49      179.99     15.20 o 
  -1  12   3       80.56       88.97      9.80 o 
   0  12   3        5.80        7.19      7.97 o 
   1  12   3        3.31        5.13      6.17 o 
   2  12   3       18.26        8.96     11.02 o 
 -11   0   4      478.17      527.10     65.28 o 
 -10   0   4      660.17      834.35    100.37 o 
  -9   0   4      529.33      610.81     82.66 o 
  -8   0   4      639.74      624.04     48.70 o 
  -6   0   4     3044.60     3670.99    150.52 o 
  -5   0   4      645.29      643.90     44.97 o 
  -4   0   4      201.45      148.44     12.02 o 
  -3   0   4     7717.14     3385.38   1149.98 o 
   0   0   4     1732.37     1089.07    137.01 o 
   3   0   4      900.22     1033.07     32.34 o 
   4   0   4     6967.94     6037.85    959.71 o 
   5   0   4     1362.47     1513.80     74.12 o 
   6   0   4       69.86       76.88     17.00 o 
   7   0   4     2423.94     2814.61    105.23 o 
   8   0   4       62.00       40.52     15.70 o 
   9   0   4        6.13        1.48      7.25 o 
  10   0   4       88.36       81.97     20.60 o 
 -11   1   4       93.88      100.23     26.04 o 
 -10   1   4       23.43       22.60     31.51 o 
  -9   1   4        5.56        9.90      9.87 o 
  -8   1   4        0.27        0.00     10.55 o 
  -7   1   4      127.51       99.66     20.37 o 
  -6   1   4      234.12      215.79      8.36 o 
  -5   1   4      417.40      431.39     17.45 o 
  -4   1   4     1416.29     1645.52     40.62 o 
  -3   1   4     1482.50     1623.38     48.36 o 
  -2   1   4      338.81      296.09      9.78 o 
  -1   1   4        2.88        5.57      2.06 o 
   0   1   4      482.98      484.43     16.61 o 
   1   1   4       25.81       21.76      2.94 o 
   2   1   4      620.49      643.90     13.34 o 
   3   1   4       19.38       11.98      3.24 o 
   4   1   4       57.29       46.01      5.31 o 
   5   1   4       70.43       62.52      9.11 o 
   6   1   4      111.70       94.86     14.68 o 
   7   1   4     1735.51     1940.65     59.40 o 
   8   1   4      190.14      189.26     25.15 o 
   9   1   4        4.25        5.39      7.19 o 
  10   1   4        0.01        0.31      5.13 o 
 -11   2   4      324.73      317.09     34.35 o 
 -10   2   4      109.17      109.56     18.05 o 
  -9   2   4       65.37       63.16     41.41 o 
  -8   2   4      921.31      945.24    103.05 o 
  -7   2   4      428.47      459.43     17.86 o 
  -6   2   4      233.26      208.74     12.96 o 
  -5   2   4      416.09      377.43     15.88 o 
  -4   2   4      160.29      196.54      8.17 o 
  -3   2   4      156.68      167.53      6.42 o 
  -2   2   4      298.24      323.88      6.78 o 
  -1   2   4     1048.33     1181.91     28.46 o 
   0   2   4      820.53      875.56     16.70 o 
   1   2   4     2762.29     1911.21    236.59 o 
   2   2   4     1615.89     1826.20     30.81 o 
   3   2   4       34.49       25.92      3.74 o 
   4   2   4      836.53      911.42     28.15 o 
   5   2   4      259.28      252.52     16.96 o 
   6   2   4      452.15      442.24     28.73 o 
   7   2   4      504.57      484.69     38.41 o 
   8   2   4       10.42        5.45      7.37 o 
   9   2   4      835.29      872.23     65.90 o 
  10   2   4       49.54       31.43     34.01 o 
 -10   3   4      161.16      149.89     20.25 o 
  -9   3   4        0.17        1.58      8.26 o 
  -8   3   4       25.52       34.55      5.57 o 
  -7   3   4     1407.21     1423.34     31.60 o 
  -6   3   4      115.10      124.61     11.94 o 
  -5   3   4      810.83      912.10     18.34 o 
  -4   3   4      934.86     1012.40     22.11 o 
  -3   3   4       20.85       16.12      1.88 o 
  -2   3   4       95.98       68.83      3.54 o 
  -1   3   4     1704.28     1643.94     63.21 o 
   0   3   4      244.54      191.79      4.64 o 
   1   3   4       68.44       87.78      5.16 o 
   3   3   4      306.80      399.02     13.56 o 
   4   3   4      939.96     1004.34     29.89 o 
   5   3   4     3707.08     4780.51    157.71 o 
   6   3   4      145.52      124.34     13.60 o 
   7   3   4      122.07      131.13     17.45 o 
   8   3   4        0.02        1.81      4.03 o 
   9   3   4       88.59       69.39     15.09 o 
  10   3   4        0.20        0.49      5.21 o 
 -10   4   4        9.67        7.26      8.42 o 
  -9   4   4        0.75        1.60      8.77 o 
  -8   4   4       18.06       17.26      5.29 o 
  -7   4   4        2.07        1.34      1.26 o 
  -6   4   4       13.57       12.95      4.19 o 
  -5   4   4       16.27       15.71      2.97 o 
  -4   4   4        4.63        7.09      1.94 o 
  -3   4   4        1.87        1.57      1.27 o 
  -2   4   4       97.93       99.79      5.58 o 
  -1   4   4      362.14      342.87      8.74 o 
   0   4   4       61.12       61.30      3.50 o 
   1   4   4      193.17      180.83      8.15 o 
   2   4   4     1681.68     1548.28    241.51 o 
   3   4   4      766.57      808.17     20.58 o 
   4   4   4       65.16       63.45      6.95 o 
   5   4   4       26.60       25.26      8.40 o 
   6   4   4       30.46       29.94      9.65 o 
   7   4   4       18.99       17.28     16.43 o 
   8   4   4        1.08        5.28     11.19 o 
   9   4   4      149.01      149.83     20.06 o 
 -10   5   4      161.65      149.28     24.52 o 
  -9   5   4      528.55      541.87     57.55 o 
  -8   5   4        1.50        2.27      3.34 o 
  -7   5   4      249.06      243.85     11.51 o 
  -6   5   4      256.60      258.60      6.63 o 
  -5   5   4       12.91       14.95      6.85 o 
  -4   5   4      318.38      323.52     13.12 o 
  -3   5   4      211.61      196.40     10.09 o 
  -2   5   4      215.52      191.01      9.20 o 
  -1   5   4        8.70        9.28      3.91 o 
   0   5   4      764.68      730.60     16.43 o 
   1   5   4      505.61      523.77     19.42 o 
   2   5   4      605.13      784.16     59.18 o 
   3   5   4      854.94      867.71     35.35 o 
   4   5   4     3602.50     4584.33     51.04 o 
   5   5   4     1855.48     1980.78     67.40 o 
   6   5   4      247.99      235.28     18.20 o 
   7   5   4     2871.72     3201.59    173.83 o 
   8   5   4      169.04      190.14     21.57 o 
   9   5   4      175.78      140.50     18.06 o 
  -9   6   4        2.07        2.78      8.52 o 
  -8   6   4     1410.36     1455.12     48.28 o 
  -7   6   4      177.13      160.20     12.92 o 
  -6   6   4      289.40      285.27     13.80 o 
  -5   6   4       57.01       55.13      6.06 o 
  -4   6   4      182.86      187.52     13.34 o 
  -3   6   4     1115.78     1307.74     32.08 o 
  -2   6   4      543.85      628.65     16.84 o 
  -1   6   4       14.57       14.98      5.43 o 
   0   6   4        3.01       13.88      3.38 o 
   1   6   4     1791.67     2099.91    164.02 o 
   2   6   4       62.91       65.62      9.79 o 
   3   6   4      742.48      793.67     20.63 o 
   4   6   4        4.60        2.67      2.23 o 
   5   6   4      605.65      624.54     23.31 o 
   6   6   4      868.21      860.56     37.66 o 
   7   6   4      125.13      143.32     12.67 o 
   8   6   4        9.57       11.39     17.28 o 
   9   6   4      639.28      638.91     74.86 o 
  -9   7   4       92.18       83.89     14.89 o 
  -8   7   4       64.96       71.23     12.29 o 
  -7   7   4        0.91        2.63      3.25 o 
  -6   7   4      250.53      245.84     18.83 o 
  -5   7   4      125.94      130.03     12.15 o 
  -4   7   4       55.67       52.57      8.81 o 
  -3   7   4      358.68      341.73     16.15 o 
  -2   7   4      329.41      295.02      8.41 o 
  -1   7   4       15.69       16.14      6.45 o 
   0   7   4      531.56      481.52     13.22 o 
   1   7   4      128.14      116.15      8.00 o 
   2   7   4       63.26       67.41      3.61 o 
   3   7   4      521.86      526.10      9.50 o 
   4   7   4        0.01        0.91      1.15 o 
   5   7   4       53.67       48.88      7.07 o 
   6   7   4        0.05        1.17      2.33 o 
   7   7   4      214.50      204.15     25.68 o 
   8   7   4        5.67       11.12     24.63 o 
  -8   8   4     1931.16     1992.06     43.82 o 
  -7   8   4       20.92       19.37      7.98 o 
  -6   8   4     2675.32     2992.22    130.07 o 
  -5   8   4       36.59       34.57     11.90 o 
  -4   8   4       42.40       40.98      7.99 o 
  -3   8   4       52.67       58.52      6.79 o 
  -2   8   4      200.32      187.58      3.85 o 
  -1   8   4        7.92        4.40      2.51 o 
   0   8   4       82.76       71.36      5.15 o 
   1   8   4       23.48       14.76      2.19 o 
   2   8   4        0.52        2.39      4.11 o 
   3   8   4     1132.54     1193.43     46.06 o 
   4   8   4      401.01      407.86     21.79 o 
   5   8   4      765.18      729.93     44.70 o 
   6   8   4      224.44      222.29     19.59 o 
   7   8   4      231.47      263.65     40.96 o 
  -7   9   4        4.27        3.81      5.88 o 
  -6   9   4      285.80      276.19     20.01 o 
  -5   9   4      211.16      212.02     13.51 o 
  -4   9   4      269.83      264.17     16.05 o 
  -3   9   4      535.38      524.48     19.32 o 
  -2   9   4      247.87      257.12     15.06 o 
  -1   9   4       28.15       27.31      4.61 o 
   0   9   4      105.90      103.68      7.92 o 
   1   9   4      194.63      178.95     11.22 o 
   2   9   4       66.75       59.74     10.84 o 
   3   9   4      343.27      373.21     25.36 o 
   4   9   4      407.93      387.43     23.40 o 
   5   9   4       20.39       25.41      8.55 o 
   6   9   4      275.06      309.74     33.05 o 
  -6  10   4      223.12      215.09     14.70 o 
  -5  10   4       40.55       37.25     16.33 o 
  -4  10   4      236.24      220.88     16.38 o 
  -3  10   4      305.83      298.49     15.29 o 
  -2  10   4       41.20       40.82      8.55 o 
  -1  10   4      224.78      208.22     13.70 o 
   0  10   4       80.41       73.43     10.48 o 
   1  10   4      119.27      117.24     10.67 o 
   2  10   4     1064.06     1056.55     47.29 o 
   3  10   4       71.02       55.89      9.26 o 
   4  10   4       75.85       74.95     14.94 o 
   5  10   4       28.51       20.17     28.23 o 
  -5  11   4      271.31      299.63     17.46 o 
  -4  11   4       78.63       87.89      9.36 o 
  -3  11   4      558.26      544.25     32.28 o 
  -2  11   4      268.81      266.57     20.27 o 
  -1  11   4      836.19      871.64     51.72 o 
   0  11   4      110.87      117.90     11.74 o 
   1  11   4       56.20       55.62      8.21 o 
   2  11   4     1577.53     1665.54     62.52 o 
   3  11   4       46.29       49.81     11.61 o 
   4  11   4      246.74      259.29     23.42 o 
  -2  12   4       72.00       69.53      9.16 o 
  -1  12   4        5.18        5.00      5.70 o 
   0  12   4        4.53        1.59      3.57 o 
   1  12   4      274.44      252.65     23.87 o 
 -11   1   5     1102.31     1193.06     93.15 o 
 -10   1   5       27.55       25.98     30.09 o 
  -9   1   5     1329.47     1469.51    116.65 o 
  -8   1   5      329.74      361.18     30.98 o 
  -7   1   5     3249.15     4049.48    119.12 o 
  -6   1   5     1334.39     1352.81     32.86 o 
  -5   1   5     3201.97     2296.28    632.81 o 
  -4   1   5     1333.26     1388.63     32.33 o 
  -3   1   5     2331.39     2589.20    100.49 o 
  -2   1   5      880.32      878.22     16.99 o 
  -1   1   5      235.25      176.97      5.27 o 
   0   1   5     2339.64     1792.37    163.74 o 
   1   1   5      655.70      807.02     15.42 o 
   2   1   5     1224.15     1370.85     25.70 o 
   3   1   5      191.13      162.96      8.24 o 
   4   1   5      102.63       95.25      7.74 o 
   5   1   5      428.81      412.97     20.17 o 
   6   1   5      382.49      325.64     33.14 o 
   7   1   5     1505.30     1599.44     89.98 o 
   8   1   5      477.74      536.72     43.10 o 
   9   1   5        0.03        1.07      6.36 o 
  10   1   5      253.47      262.26     29.79 o 
 -10   2   5        3.13        1.53      3.14 o 
  -9   2   5       48.39       34.74     10.75 o 
  -8   2   5        6.80       11.71     10.32 o 
  -7   2   5       11.64        8.14      4.25 o 
  -6   2   5      198.28      216.23     13.29 o 
  -5   2   5       62.18       53.07      6.53 o 
  -4   2   5      405.78      423.17     13.30 o 
  -3   2   5      116.49      102.66      5.38 o 
  -2   2   5       29.70       39.84      2.80 o 
  -1   2   5       69.72       62.33      2.95 o 
   0   2   5     1445.36     1635.88     43.06 o 
   1   2   5     1465.91     1734.32     93.93 o 
   2   2   5     1065.48     1142.81     28.99 o 
   3   2   5     2280.29     2670.28     58.58 o 
   4   2   5      891.03      996.63     30.76 o 
   5   2   5       17.87       19.83      7.53 o 
   6   2   5     1834.28     1941.22     50.43 o 
   7   2   5      210.65      213.30     23.09 o 
   8   2   5      292.47      315.26     29.65 o 
   9   2   5      794.96      828.74     79.54 o 
 -10   3   5        4.40        3.83      5.45 o 
  -9   3   5       42.08       56.19      8.85 o 
  -8   3   5       70.06       59.30      6.08 o 
  -7   3   5      726.18      745.23     21.47 o 
  -6   3   5      122.90      123.11      9.55 o 
  -5   3   5       66.56       60.74      9.37 o 
  -4   3   5      832.79      894.81     22.75 o 
  -3   3   5      432.77      455.98     11.01 o 
  -2   3   5     1492.98     1653.52     45.53 o 
  -1   3   5      121.98      113.35      4.96 o 
   0   3   5     2216.80     2321.46    124.09 o 
   1   3   5      931.23     1053.73     27.04 o 
   2   3   5      162.85      159.47      6.41 o 
   3   3   5       58.35       57.58      5.74 o 
   4   3   5        1.33        2.93      2.65 o 
   5   3   5      209.51      211.77     18.56 o 
   6   3   5      101.00       81.81     11.08 o 
   7   3   5       50.10       47.92     23.71 o 
   8   3   5        3.78        2.36      5.40 o 
   9   3   5      200.78      190.55     24.21 o 
 -10   4   5      133.99      125.77     14.83 o 
  -9   4   5       17.60       22.16      9.17 o 
  -8   4   5      233.72      213.10     15.91 o 
  -7   4   5     2038.26     2236.84     46.18 o 
  -6   4   5      198.21      178.66      6.47 o 
  -5   4   5        8.18        6.11      2.92 o 
  -4   4   5      740.80      780.31     15.88 o 
  -3   4   5     1167.48     1312.63     25.95 o 
  -2   4   5       25.96       31.61      3.20 o 
  -1   4   5      161.04      177.68      5.86 o 
   0   4   5      516.71      571.58     30.28 o 
   1   4   5      509.49      619.20     19.67 o 
   2   4   5     1624.36     1707.19     52.25 o 
   3   4   5        2.74        2.47      2.32 o 
   4   4   5     1694.66     1876.60     47.21 o 
   5   4   5     1772.53     1904.06     44.67 o 
   6   4   5      347.16      351.96     18.58 o 
   7   4   5     1050.01     1079.82     45.50 o 
   8   4   5      234.36      264.82     28.57 o 
   9   4   5      556.60      622.50     60.69 o 
 -10   5   5      233.00      226.47     21.02 o 
  -9   5   5       91.30       94.78     12.85 o 
  -8   5   5        2.53        1.74      3.29 o 
  -7   5   5      399.73      386.55     16.04 o 
  -6   5   5      574.85      563.10      8.56 o 
  -5   5   5       25.32       22.50      6.18 o 
  -4   5   5      569.21      636.65     22.49 o 
  -3   5   5      780.25      813.14     20.57 o 
  -2   5   5       61.56       60.79      4.62 o 
  -1   5   5       96.87       97.84      6.03 o 
   0   5   5      260.88      225.42     11.81 o 
   1   5   5      340.67      361.30     15.35 o 
   2   5   5       16.38       27.69     10.25 o 
   3   5   5      424.29      432.13     13.81 o 
   4   5   5       88.86       84.24      7.42 o 
   5   5   5       36.28       21.85     13.55 o 
   6   5   5        3.81       15.05      8.14 o 
   7   5   5        3.30        5.59      6.75 o 
   8   5   5      389.41      373.26     37.68 o 
   9   5   5       70.86       77.41     23.26 o 
  -9   6   5       24.18       17.67     16.46 o 
  -8   6   5      512.36      491.43     30.03 o 
  -7   6   5       27.99       21.59     12.00 o 
  -6   6   5       93.37       83.28      9.30 o 
  -5   6   5       74.16       71.35      9.13 o 
  -4   6   5        3.44        4.65      3.62 o 
  -3   6   5      197.01      200.55     15.15 o 
  -2   6   5      499.48      546.14     16.23 o 
  -1   6   5        1.11        2.26      1.39 o 
   0   6   5        6.42        7.67      1.56 o 
   1   6   5       14.08       26.59     14.78 o 
   2   6   5        3.97        4.54      4.31 o 
   3   6   5      277.14      229.98     21.12 o 
   4   6   5       15.19       18.94      4.57 o 
   5   6   5      333.79      326.29     17.75 o 
   6   6   5      390.85      385.96     23.51 o 
   7   6   5        9.28        9.21      9.65 o 
   8   6   5        1.06        1.06      6.26 o 
  -9   7   5       30.06       41.32     12.79 o 
  -8   7   5      922.72     1013.81     58.97 o 
  -7   7   5      315.85      311.99     15.99 o 
  -6   7   5      814.93      851.09     23.93 o 
  -5   7   5      299.42      296.98     16.05 o 
  -4   7   5     1840.86     2147.28     37.78 o 
  -3   7   5      676.10      708.33     20.34 o 
  -2   7   5     1371.81     1497.06     32.62 o 
  -1   7   5     1239.10     1373.01     29.04 o 
   0   7   5       26.53       25.67      2.07 o 
   1   7   5       86.36       88.47     10.28 o 
   2   7   5       71.58       87.77      9.35 o 
   3   7   5       54.32       49.53      9.40 o 
   4   7   5       25.69       22.94      2.67 o 
   5   7   5      686.29      683.05     31.35 o 
   6   7   5        6.79       12.93     13.81 o 
   7   7   5       90.31      121.60     16.66 o 
   8   7   5        1.38        2.18      9.36 o 
  -8   8   5       66.81       57.32     18.17 o 
  -7   8   5      218.54      211.04     15.87 o 
  -6   8   5      242.02      243.50     14.95 o 
  -5   8   5        5.41        6.72      5.05 o 
  -4   8   5      244.65      234.33     16.13 o 
  -3   8   5       59.40       47.80      8.40 o 
  -2   8   5      440.09      404.00      8.67 o 
  -1   8   5       37.14       31.65      3.69 o 
   0   8   5      422.24      393.94     16.71 o 
   1   8   5        3.11        2.45      3.81 o 
   2   8   5       31.96       35.23     25.12 o 
   3   8   5       15.73       23.78     16.34 o 
   4   8   5        6.37        8.15      6.55 o 
   5   8   5      142.55      135.07     13.77 o 
   6   8   5        0.13        0.81      4.63 o 
   7   8   5        2.57        2.54      6.68 o 
  -7   9   5        3.94        7.86      5.61 o 
  -6   9   5     1274.74     1374.29     39.92 o 
  -5   9   5      361.83      385.42     27.96 o 
  -4   9   5       11.29       13.44      8.69 o 
  -3   9   5      575.98      610.82     21.64 o 
  -2   9   5     1117.16     1104.98     28.23 o 
  -1   9   5       74.24       64.55      7.16 o 
   0   9   5      475.25      485.21     23.82 o 
   1   9   5      317.77      324.25     28.86 o 
   2   9   5       36.74       32.02      8.94 o 
   3   9   5       53.86       59.63     10.77 o 
   4   9   5      272.91      247.38     21.74 o 
   5   9   5       18.02        6.11      8.12 o 
   6   9   5       57.69       70.05     14.43 o 
  -6  10   5       51.47       48.43      7.85 o 
  -5  10   5       48.48       36.69     11.54 o 
  -4  10   5        9.60        9.15      6.42 o 
  -3  10   5       27.07       22.59     12.52 o 
  -2  10   5      126.48      123.27     10.62 o 
  -1  10   5       13.19       13.09     10.09 o 
   0  10   5      143.68      136.26      9.19 o 
   1  10   5       98.32      101.23     11.39 o 
   2  10   5       60.47       53.35     10.01 o 
   3  10   5      197.33      206.28     19.44 o 
   4  10   5      179.32      165.43     16.87 o 
   5  10   5      189.90      181.56     21.96 o 
  -4  11   5        5.87        6.85      8.09 o 
  -3  11   5        0.14        2.06      4.48 o 
  -2  11   5      200.17      175.37     16.16 o 
  -1  11   5      106.02       88.01      9.92 o 
   0  11   5      139.66      152.91     12.65 o 
   1  11   5       58.58       53.02      9.57 o 
   2  11   5       65.44       58.59      8.46 o 
   3  11   5        0.59        1.56      4.10 o 
  -1  12   5        0.61        1.12      4.80 o 
   0  12   5      121.66      126.87     12.99 o 
 -11   0   6       17.56        5.25     14.66 o 
 -10   0   6      318.67      340.78     35.87 o 
  -9   0   6       33.44       43.57     12.48 o 
  -8   0   6     1839.30     2123.33    111.80 o 
  -7   0   6       50.55       44.02     10.70 o 
  -6   0   6      457.32      459.38     17.74 o 
  -5   0   6     2759.97     3463.33    300.89 o 
  -4   0   6     6211.22     3535.97    314.40 o 
  -3   0   6      639.45      701.66     23.04 o 
  -2   0   6    17197.63     8148.69   1429.88 o 
  -1   0   6     2782.58     1899.46    244.65 o 
   0   0   6     1048.28     1271.66     30.55 o 
   1   0   6     5150.20     3757.67    270.96 o 
   2   0   6       60.80       80.83      7.43 o 
   3   0   6        1.91        2.66      2.23 o 
   4   0   6     2546.66     3029.65     92.38 o 
   5   0   6       59.06       51.77      9.47 o 
   6   0   6     2007.18     2315.15     88.76 o 
   7   0   6        0.71        3.80      6.12 o 
   8   0   6     1155.14     1243.34     90.56 o 
   9   0   6      185.20      217.39     35.28 o 
 -10   1   6      206.80      207.42     20.66 o 
  -9   1   6      720.02      693.72     37.79 o 
  -8   1   6       68.81       60.43     10.44 o 
  -7   1   6      950.71     1043.15     28.64 o 
  -6   1   6      598.04      608.44     17.21 o 
  -5   1   6       53.86       49.79      5.59 o 
  -4   1   6       84.26       86.93      7.02 o 
  -3   1   6      643.01      668.34     17.40 o 
  -2   1   6     3863.97     3307.41    457.15 o 
  -1   1   6      502.42      562.55     12.27 o 
   0   1   6     1255.63     1465.44     56.12 o 
   1   1   6      612.25      656.28     17.30 o 
   2   1   6      114.98      112.41      6.32 o 
   3   1   6     1123.49     1226.18     30.29 o 
   4   1   6       75.23       68.21      8.19 o 
   5   1   6        3.13        1.61      3.56 o 
   6   1   6       94.45       76.04     12.13 o 
   7   1   6       13.41       16.14     12.91 o 
   8   1   6      132.82      137.96     18.52 o 
   9   1   6       34.25       26.89     32.27 o 
 -10   2   6       42.43       41.64      9.71 o 
  -9   2   6      163.43      176.88     14.83 o 
  -8   2   6       96.87      100.07     13.19 o 
  -7   2   6       31.65       24.05      4.38 o 
  -6   2   6       37.89       35.79      5.71 o 
  -5   2   6       22.29       17.31      4.80 o 
  -4   2   6     1662.61     1889.84     74.26 o 
  -3   2   6      513.91      476.88     14.24 o 
  -2   2   6      363.73      367.53      9.84 o 
  -1   2   6     2607.20     2515.11    173.82 o 
   0   2   6      481.29      437.53     10.28 o 
   1   2   6        2.61       12.85      2.51 o 
   2   2   6     2610.82     2702.01    252.37 o 
   3   2   6     2179.61     2451.91     57.24 o 
   4   2   6      225.03      212.87      9.80 o 
   5   2   6      355.37      341.25     20.36 o 
   6   2   6      892.18      906.43     36.02 o 
   7   2   6       33.32       29.82     21.58 o 
   8   2   6       78.47       76.29     14.06 o 
   9   2   6       31.10       27.87     30.44 o 
 -10   3   6      219.78      211.32     22.27 o 
  -9   3   6      886.44      898.57     53.86 o 
  -8   3   6       13.75        9.78      4.66 o 
  -7   3   6     3349.37     4109.06     47.12 o 
  -6   3   6       91.88       81.55      7.52 o 
  -5   3   6      717.04      681.94     17.69 o 
  -4   3   6     1885.32     2310.18     57.28 o 
  -3   3   6      253.70      263.88      7.80 o 
  -2   3   6     2092.34     2106.06    120.86 o 
  -1   3   6      492.10      447.93     11.10 o 
   0   3   6     1165.50     1304.90     33.60 o 
   1   3   6      240.53      238.06      7.26 o 
   2   3   6     1410.31     1606.90     35.48 o 
   3   3   6      411.75      442.87     15.88 o 
   4   3   6      350.33      329.95     13.69 o 
   5   3   6      656.10      626.25     23.54 o 
   6   3   6      221.38      236.95     17.20 o 
   7   3   6       74.80       77.81     11.67 o 
   8   3   6      400.56      409.17     37.02 o 
   9   3   6      315.86      338.72     28.38 o 
 -10   4   6       90.91       99.46     15.22 o 
  -9   4   6       69.19       66.19     14.60 o 
  -8   4   6       49.07       42.91      5.79 o 
  -7   4   6       60.84       57.66      8.54 o 
  -6   4   6        7.63       10.46      4.70 o 
  -5   4   6       18.56       19.48      3.49 o 
  -4   4   6      183.53      164.70     11.27 o 
  -3   4   6       69.19       80.37      6.21 o 
  -2   4   6      509.16      482.47     12.16 o 
  -1   4   6        7.08        8.11      3.43 o 
   0   4   6       19.37       18.61      1.96 o 
   1   4   6       67.85       68.63     10.36 o 
   2   4   6        8.38       14.05     13.87 o 
   3   4   6       29.51       27.84      3.71 o 
   4   4   6        0.57        1.05      1.72 o 
   5   4   6      251.93      210.13     19.87 o 
   6   4   6        3.12        2.44      3.89 o 
   7   4   6       80.46       79.69     17.12 o 
   8   4   6      231.89      224.88     27.41 o 
   9   4   6       79.71       77.06     14.02 o 
 -10   5   6       20.33       16.28     15.44 o 
  -9   5   6       77.11       99.86     14.27 o 
  -8   5   6      185.84      142.42     16.43 o 
  -7   5   6      172.78      174.91     16.58 o 
  -6   5   6      153.19      132.70      4.24 o 
  -5   5   6      194.32      179.77     11.04 o 
  -4   5   6      768.31      861.50     28.62 o 
  -3   5   6     1094.29     1090.88     28.91 o 
  -2   5   6     7619.98     5008.04    348.89 o 
  -1   5   6      335.25      322.34      9.44 o 
   0   5   6     1385.52     1533.31     41.80 o 
   1   5   6      403.77      407.97     19.08 o 
   2   5   6      615.13      628.44     24.27 o 
   3   5   6      167.99      156.42     18.60 o 
   4   5   6      375.01      364.72     10.15 o 
   5   5   6       72.90       58.61      7.37 o 
   6   5   6      255.01      220.94     21.16 o 
   7   5   6        6.64        1.93      3.65 o 
   8   5   6      567.01      659.90     75.32 o 
  -9   6   6       27.58       18.63     14.71 o 
  -8   6   6      680.27      681.46     45.86 o 
  -7   6   6      827.00      749.77     31.22 o 
  -6   6   6       56.20       68.14      8.92 o 
  -5   6   6      100.55      105.49      8.36 o 
  -4   6   6       59.53       62.78      9.49 o 
  -3   6   6     1008.12     1121.34     34.37 o 
  -2   6   6      466.63      416.14     14.33 o 
  -1   6   6      613.44      618.47     15.34 o 
   0   6   6      193.41      171.37     12.70 o 
   1   6   6      712.04      766.07     30.05 o 
   2   6   6      317.75      308.17     17.47 o 
   3   6   6     3885.66     4936.16     81.79 o 
   4   6   6      480.20      492.51     16.36 o 
   5   6   6     1101.61     1060.70     57.69 o 
   6   6   6       81.59       89.50     18.19 o 
   7   6   6      259.52      244.71     30.74 o 
   8   6   6       11.94        9.44     21.34 o 
  -9   7   6        5.81        8.47      8.65 o 
  -8   7   6       83.03       74.74     13.23 o 
  -7   7   6       12.53        9.19      6.24 o 
  -6   7   6       10.70        7.42      5.55 o 
  -5   7   6       31.32       34.49      7.77 o 
  -4   7   6       96.49      103.29      9.50 o 
  -3   7   6      199.33      206.01     12.10 o 
  -2   7   6       13.45       13.91      3.23 o 
  -1   7   6        0.53        1.56      1.54 o 
   0   7   6        0.11        1.13      2.33 o 
   1   7   6      151.39      133.13     11.55 o 
   2   7   6      565.07      621.48     24.58 o 
   3   7   6      256.33      261.56     18.93 o 
   4   7   6       59.80       55.19     14.53 o 
   5   7   6       80.74       79.16     14.58 o 
   7   7   6       12.12        6.46      8.00 o 
  -8   8   6       21.93       17.14     12.91 o 
  -7   8   6      536.37      519.02     30.09 o 
  -6   8   6      383.86      383.42     25.44 o 
  -5   8   6      606.10      610.35     34.35 o 
  -4   8   6      328.79      312.80     22.58 o 
  -3   8   6      488.56      440.06     29.22 o 
  -2   8   6     1069.81     1115.61     38.64 o 
  -1   8   6      217.82      153.05     31.03 o 
   0   8   6      164.89      164.66     13.90 o 
   1   8   6     2883.21     3701.45    148.43 o 
   2   8   6      509.51      524.39     29.81 o 
   3   8   6     1106.33     1243.67     41.20 o 
   4   8   6      272.50      279.89     22.09 o 
   5   8   6       63.73       46.23     13.93 o 
   6   8   6        8.04       11.09     20.40 o 
   7   8   6      181.77      220.56     26.82 o 
  -7   9   6       48.28       43.81     11.32 o 
  -6   9   6      802.60      855.11     38.58 o 
  -5   9   6       43.24       43.10     12.01 o 
  -4   9   6        8.94        6.65      5.37 o 
  -3   9   6      969.57     1008.37     40.07 o 
  -2   9   6      390.44      388.06     16.48 o 
  -1   9   6      231.97      173.83     16.14 o 
   0   9   6      360.31      405.88     23.28 o 
   1   9   6       74.32       71.79     12.34 o 
   2   9   6      280.80      244.02     19.14 o 
   3   9   6      136.03      147.13     13.60 o 
   4   9   6        0.13        2.80      5.33 o 
   5   9   6        4.71        4.07      6.26 o 
   6   9   6       67.15       69.83     20.78 o 
  -6  10   6        5.41        3.13      3.51 o 
  -5  10   6      155.52      154.49     14.03 o 
  -4  10   6      112.78      110.21     10.63 o 
  -3  10   6        3.68        4.92      4.43 o 
  -2  10   6       27.35       26.67     16.31 o 
  -1  10   6      330.20      328.47     26.17 o 
   0  10   6       20.33       21.51     14.98 o 
   1  10   6      301.97      290.56     22.85 o 
   2  10   6        7.94       14.50     10.44 o 
   3  10   6       13.74       16.39     12.58 o 
   4  10   6       36.36       28.06     20.88 o 
  -4  11   6      229.26      245.32     18.00 o 
  -3  11   6      239.68      192.96     15.41 o 
  -2  11   6      252.26      250.66     18.56 o 
  -1  11   6       13.41       24.04     10.39 o 
   0  11   6       19.30       16.72     13.90 o 
   1  11   6        2.38        8.97     10.07 o 
   2  11   6      186.84      209.40     16.20 o 
   3  11   6       88.79      105.61     17.68 o 
 -10   1   7      173.33      190.61     16.25 o 
  -9   1   7     1689.83     1907.64     52.74 o 
  -8   1   7      978.00     1011.72     30.49 o 
  -7   1   7      799.80      806.65     16.38 o 
  -6   1   7     2056.12     2368.65     59.90 o 
  -5   1   7     1500.80     1590.97     39.03 o 
  -4   1   7     3751.41     4630.35    446.38 o 
  -3   1   7     6001.11     3654.79    266.07 o 
  -2   1   7      184.02      196.45      8.30 o 
  -1   1   7     2501.03     2740.11    138.03 o 
   0   1   7      492.35      510.70     11.77 o 
   1   1   7       90.78      116.19      7.24 o 
   2   1   7     1675.16     1967.68     44.72 o 
   3   1   7       50.18       36.44      4.90 o 
   4   1   7      191.87      195.07     15.17 o 
   5   1   7       53.70       56.00      7.14 o 
   6   1   7      178.31      190.99     15.66 o 
   7   1   7        0.06        2.80      4.89 o 
   8   1   7      319.47      343.92     32.42 o 
   9   1   7       77.14       81.33     17.93 o 
 -10   2   7       39.04       35.13     12.78 o 
  -9   2   7        2.15        3.46      4.52 o 
  -8   2   7       93.97       77.45      9.69 o 
  -7   2   7        1.54        4.81      2.91 o 
  -6   2   7      234.44      218.41     13.84 o 
  -5   2   7        0.32        2.84      2.10 o 
  -4   2   7      171.59      160.83     10.07 o 
  -3   2   7     3766.35     3140.29    297.71 o 
  -2   2   7     1455.31     1816.01     36.71 o 
  -1   2   7     1908.95     2217.51     91.37 o 
   0   2   7      238.25      197.88      6.99 o 
   1   2   7      291.02      318.86     10.31 o 
   2   2   7       11.31       11.05      5.88 o 
   3   2   7     1145.10     1120.78     24.57 o 
   4   2   7       22.53       20.51      5.04 o 
   5   2   7       92.96       92.06     12.14 o 
   6   2   7     1682.54     1819.85     81.56 o 
   7   2   7      188.95      187.77     20.30 o 
   8   2   7      291.80      292.24     30.77 o 
   9   2   7      268.23      278.20     26.69 o 
 -10   3   7      215.85      222.55     19.31 o 
  -9   3   7       11.80       12.59     10.33 o 
  -8   3   7      199.33      168.18     16.56 o 
  -7   3   7        0.11        1.69      2.70 o 
  -6   3   7        0.21        1.65      2.24 o 
  -5   3   7        2.65        1.55      1.57 o 
  -4   3   7      267.46      255.72      9.50 o 
  -3   3   7      256.98      230.03      8.40 o 
  -2   3   7       97.11      104.82      6.97 o 
  -1   3   7     1195.24     1327.93     27.51 o 
   0   3   7       27.24       31.34      3.01 o 
   1   3   7       74.24       72.96      5.39 o 
   2   3   7      186.94      203.28      8.59 o 
   3   3   7        6.48        5.73      3.35 o 
   4   3   7       73.49       78.17      7.77 o 
   5   3   7      458.94      441.14     22.07 o 
   6   3   7        0.48        1.93      4.38 o 
   7   3   7      506.27      479.39     31.93 o 
   8   3   7      238.20      233.67     30.38 o 
   9   3   7      114.91      118.73     23.30 o 
 -10   4   7       15.77       15.49     22.31 o 
  -9   4   7      147.39      139.39     14.86 o 
  -8   4   7       28.30       27.25      5.12 o 
  -7   4   7     1097.65     1104.71     39.28 o 
  -6   4   7        1.77        7.41      5.12 o 
  -5   4   7      177.32      168.56     11.21 o 
  -4   4   7       41.26       40.32      4.31 o 
  -3   4   7      126.98      102.02      7.13 o 
  -2   4   7     1632.18     1859.75     48.20 o 
  -1   4   7      843.53      867.56     19.86 o 
   0   4   7       65.52       51.39      3.52 o 
   1   4   7     3057.42     3888.88     72.23 o 
   2   4   7     2336.83     1869.69     49.69 o 
   3   4   7     3660.30     4300.65    663.59 o 
   4   4   7     2046.14     2282.57     30.14 o 
   5   4   7     3989.63     4822.35     80.57 o 
   6   4   7       34.61       46.99      9.59 o 
   7   4   7      448.59      401.91     26.53 o 
   8   4   7      551.81      522.59     50.04 o 
  -9   5   7      157.34      143.77     17.43 o 
  -8   5   7       15.40       16.22      5.49 o 
  -7   5   7      411.02      412.18     19.60 o 
  -6   5   7     1095.59     1118.04     39.22 o 
  -5   5   7       37.89       37.01      3.20 o 
  -4   5   7      590.94      624.90     19.31 o 
  -3   5   7      571.21      580.50     16.64 o 
  -2   5   7      735.94      772.09     18.61 o 
  -1   5   7        3.32        4.22      1.99 o 
   0   5   7       41.88       36.91      6.13 o 
   1   5   7       99.11      107.09     13.42 o 
   2   5   7      100.14       88.46     13.24 o 
   3   5   7       10.76       14.64     13.13 o 
   4   5   7       23.20       19.78      3.36 o 
   5   5   7       97.69       82.90      7.92 o 
   6   5   7      100.59       90.04     11.69 o 
   7   5   7       65.08       72.87     20.21 o 
   8   5   7      596.67      597.99     46.89 o 
  -9   6   7       18.37       16.84     15.51 o 
  -8   6   7      705.88      750.60     46.15 o 
  -7   6   7      257.37      248.09     17.47 o 
  -6   6   7       42.00       42.71      7.33 o 
  -5   6   7       78.18       67.42      8.65 o 
  -4   6   7      450.54      473.49     26.34 o 
  -3   6   7        2.98        5.40      4.66 o 
  -2   6   7       98.98       97.04      7.48 o 
  -1   6   7      757.12      798.80     21.79 o 
   0   6   7      158.74      161.68     17.67 o 
   1   6   7      799.99      848.77     36.04 o 
   2   6   7      532.45      540.37     23.33 o 
   3   6   7      522.84      569.65     29.28 o 
   4   6   7       16.53       19.52     22.33 o 
   5   6   7     1006.29      881.74     57.88 o 
   6   6   7       14.01       28.55     25.37 o 
   7   6   7       25.23       34.50     33.59 o 
  -8   7   7      278.08      248.23     35.04 o 
  -7   7   7        1.81        1.92      3.24 o 
  -6   7   7      207.46      189.99     16.04 o 
  -5   7   7       57.87       65.79      8.12 o 
  -4   7   7      572.85      601.34     28.61 o 
  -3   7   7       25.10       28.07      7.81 o 
  -2   7   7      582.73      536.77     37.38 o 
  -1   7   7       25.03       31.45      2.56 o 
   0   7   7        1.97        1.19      3.08 o 
   1   7   7     1395.79     1589.81     60.61 o 
   2   7   7      254.85      277.45     16.68 o 
   3   7   7      487.74      443.49     28.61 o 
   4   7   7       74.35       86.95     15.19 o 
   5   7   7       47.83       33.46     13.93 o 
   6   7   7      192.72      192.79     30.27 o 
   7   7   7      673.11      759.00     58.24 o 
  -8   8   7       23.02       22.54     21.78 o 
  -7   8   7       58.53       51.14     10.78 o 
  -6   8   7      259.91      288.30     20.26 o 
  -5   8   7      203.67      213.87     14.23 o 
  -4   8   7       19.14       16.26     10.46 o 
  -3   8   7       72.04       77.93      9.85 o 
  -2   8   7      153.26      141.42     12.38 o 
  -1   8   7        8.08       10.12      2.86 o 
   0   8   7        5.69        4.80      4.11 o 
   1   8   7        8.88       11.34      7.47 o 
   2   8   7      327.92      344.12     31.49 o 
   3   8   7       99.46      112.28     18.73 o 
   4   8   7      390.10      386.37     25.81 o 
   5   8   7      148.24      130.51     16.25 o 
   6   8   7        5.76        5.44      7.53 o 
  -7   9   7        1.02        2.56      5.56 o 
  -6   9   7      440.64      449.10     25.11 o 
  -5   9   7        1.37        1.94      4.09 o 
  -4   9   7        1.49        3.36      5.77 o 
  -3   9   7       53.31       46.24      8.04 o 
  -2   9   7       64.01       49.33     14.56 o 
  -1   9   7      614.88      590.54     37.23 o 
   0   9   7       44.65       52.90     25.11 o 
   1   9   7      634.47      628.43     36.57 o 
   2   9   7       45.99       36.11     11.39 o 
   3   9   7       65.62       43.06     29.15 o 
   4   9   7       83.24       88.58     13.17 o 
   5   9   7        1.05        3.57      9.72 o 
  -5  10   7      685.31      751.43     28.30 o 
  -4  10   7      234.65      224.39     17.00 o 
  -3  10   7      218.90      197.31     15.29 o 
  -2  10   7      550.19      562.46     35.20 o 
  -1  10   7       11.44        8.21     10.42 o 
   0  10   7        3.21        1.27      4.09 o 
   1  10   7       70.44       62.32     15.25 o 
   2  10   7       25.12       33.25      9.84 o 
   3  10   7       73.04      113.82     14.69 o 
   4  10   7       59.83       58.30     11.87 o 
  -3  11   7       32.76       19.05     14.50 o 
  -2  11   7       27.11       29.56     18.83 o 
  -1  11   7        3.36        2.58      3.89 o 
   0  11   7        1.24        1.28      3.97 o 
   1  11   7      178.45      182.24     17.31 o 
   2  11   7        4.56        8.79      9.87 o 
 -10   0   8      210.29      241.97     24.04 o 
  -9   0   8      610.89      653.17     49.30 o 
  -8   0   8      659.67      638.48     43.63 o 
  -7   0   8     1361.22     1385.31     42.70 o 
  -6   0   8       76.27       61.22      6.33 o 
  -4   0   8     1188.76     1505.18     47.43 o 
  -3   0   8     3362.33     4378.85    690.96 o 
  -2   0   8     5140.09     2905.01   1050.64 o 
  -1   0   8     1051.00     1290.99     47.96 o 
   0   0   8      371.75      432.42     17.02 o 
   1   0   8     1783.29     2008.39     59.70 o 
   2   0   8     1136.73     1213.29     56.63 o 
   3   0   8       34.97       43.02      8.12 o 
   4   0   8     2572.13     3027.23    115.12 o 
   5   0   8      160.93      170.43     20.06 o 
   6   0   8      183.01      166.42     22.84 o 
   7   0   8      327.20      348.20     39.38 o 
   8   0   8       43.87       34.30     54.56 o 
   9   0   8       24.94       22.90     39.82 o 
 -10   1   8        1.63        2.42      3.66 o 
  -9   1   8        1.69        1.33      3.59 o 
  -8   1   8        6.50        6.71      5.93 o 
  -7   1   8      265.17      258.90     14.52 o 
  -6   1   8      618.34      591.30     15.27 o 
  -5   1   8       16.81       21.10      6.18 o 
  -4   1   8       34.42       35.91      5.16 o 
  -3   1   8      418.22      479.05     17.40 o 
  -2   1   8      129.21      142.29     12.82 o 
  -1   1   8      452.32      436.30     14.63 o 
   0   1   8        4.02        5.26      3.09 o 
   1   1   8       58.58       41.34      4.32 o 
   2   1   8       25.55       21.59      3.89 o 
   3   1   8      326.97      312.64     14.70 o 
   4   1   8      824.36      814.75     29.97 o 
   5   1   8      139.03      133.79     13.23 o 
   6   1   8       41.86       41.03     12.83 o 
   7   1   8       62.64       78.51     19.03 o 
   8   1   8        1.90        1.49      5.07 o 
   9   1   8        9.96        7.82     14.35 o 
 -10   2   8       81.07       78.48     10.64 o 
  -9   2   8      286.48      278.34     18.49 o 
  -8   2   8      116.83      110.84     11.48 o 
  -7   2   8      239.43      228.75     15.53 o 
  -6   2   8      353.85      339.80     11.80 o 
  -5   2   8      410.12      410.96     15.64 o 
  -4   2   8     1830.22     1988.34     41.36 o 
  -3   2   8      897.52      920.65     23.81 o 
  -2   2   8      302.84      292.83     10.94 o 
  -1   2   8      935.74      988.60     27.32 o 
   0   2   8       66.31       77.41      5.91 o 
   1   2   8      526.37      531.94     15.27 o 
   2   2   8       41.57       40.39      5.19 o 
   3   2   8      585.73      610.81     20.54 o 
   4   2   8       62.29       66.37      8.18 o 
   5   2   8       23.93       24.63      9.02 o 
   6   2   8      218.57      166.42     18.90 o 
   7   2   8       43.05       37.61     20.44 o 
   8   2   8       39.04       48.82     14.68 o 
 -10   3   8      181.57      190.75     17.87 o 
  -9   3   8       58.90       54.58      6.93 o 
  -8   3   8      485.03      468.55     24.61 o 
  -7   3   8      184.08      160.06     11.47 o 
  -6   3   8     1712.10     1774.40     63.54 o 
  -5   3   8      227.32      200.31     12.77 o 
  -4   3   8      385.28      368.14     12.50 o 
  -3   3   8      195.83      215.69      8.68 o 
  -2   3   8     1697.92     2173.49     43.25 o 
  -1   3   8     1579.61     1858.05     37.50 o 
   0   3   8     3527.59     2926.52    611.32 o 
   1   3   8     1027.13     1313.37     29.67 o 
   2   3   8      536.20      544.86     14.15 o 
   3   3   8      323.57      311.08     12.10 o 
   4   3   8       51.29       42.79      5.97 o 
   5   3   8       25.80       27.17      7.21 o 
   6   3   8     1012.13     1064.93     38.25 o 
   7   3   8      826.30      855.62     68.33 o 
   8   3   8      232.98      258.42     29.47 o 
 -10   4   8       13.31       10.08     12.11 o 
  -9   4   8        0.19        1.80      4.03 o 
  -8   4   8      155.79      137.29     14.49 o 
  -7   4   8      701.32      682.57     19.74 o 
  -6   4   8      359.91      333.02     13.76 o 
  -5   4   8      189.18      188.51     10.80 o 
  -4   4   8       84.05       85.01      8.64 o 
  -3   4   8       94.07       95.32      8.22 o 
  -2   4   8      264.71      250.59      9.09 o 
  -1   4   8     1276.04     1471.41     26.05 o 
   0   4   8       91.99       91.31      9.03 o 
   1   4   8       30.54       27.09      3.40 o 
   2   4   8       41.00       39.15      3.25 o 
   3   4   8      128.57      141.84      7.22 o 
   4   4   8       85.20       68.53      5.67 o 
   5   4   8      215.23      201.01     16.31 o 
   6   4   8        5.17        2.99      4.79 o 
   7   4   8        0.97        0.71      3.84 o 
   8   4   8       97.26       91.97     25.46 o 
  -9   5   8      433.86      426.42     30.74 o 
  -8   5   8      140.85      141.25     10.89 o 
  -7   5   8        4.69        9.13      5.50 o 
  -6   5   8      671.58      621.86     34.64 o 
  -5   5   8        1.12        2.76      2.26 o 
  -4   5   8      751.97      785.12     34.11 o 
  -3   5   8      195.58      165.76     10.83 o 
  -2   5   8        2.94        5.54      2.94 o 
  -1   5   8       68.19       57.69      4.07 o 
   0   5   8      259.16      227.17     18.42 o 
   1   5   8      129.26      138.04     16.08 o 
   2   5   8     1215.20     1313.31     41.78 o 
   3   5   8      245.86      239.85     19.45 o 
   4   5   8       21.02       15.41      5.37 o 
   5   5   8      598.54      573.36     35.04 o 
   6   5   8      277.19      319.56     29.35 o 
   7   5   8      964.74      986.63     69.62 o 
   8   5   8      929.86      987.13     58.67 o 
  -9   6   8       88.27       86.54     14.71 o 
  -8   6   8      401.54      395.98     27.33 o 
  -7   6   8        0.10        2.40      4.95 o 
  -6   6   8      367.50      383.33     27.75 o 
  -5   6   8      428.42      408.55     30.75 o 
  -4   6   8     1593.30     1783.26     56.92 o 
  -3   6   8      687.39      658.52     19.75 o 
  -2   6   8      239.40      223.71      8.10 o 
  -1   6   8      955.87     1006.66     18.79 o 
   0   6   8        9.73       13.30     11.02 o 
   1   6   8       60.64       62.42     10.82 o 
   2   6   8      683.14      737.88     31.64 o 
   3   6   8      239.21      259.46     22.91 o 
   4   6   8      130.88      149.83     21.71 o 
   5   6   8      372.59      312.80     27.29 o 
   6   6   8      104.39      105.83     16.65 o 
   7   6   8       37.83       35.68     15.87 o 
  -8   7   8        1.58        3.08      4.93 o 
  -7   7   8       18.80       20.16     14.53 o 
  -6   7   8       27.57       26.78     19.23 o 
  -5   7   8      116.67      123.66     13.10 o 
  -4   7   8      230.77      220.33     18.67 o 
  -3   7   8        5.86        5.05      4.11 o 
  -2   7   8      435.84      430.65     15.40 o 
  -1   7   8       12.83       13.32      1.82 o 
   0   7   8       88.05       94.33     11.80 o 
   1   7   8      157.87      170.44     16.32 o 
   2   7   8        0.26        0.65      2.93 o 
   3   7   8        3.25        4.19      4.93 o 
   4   7   8      481.08      458.27     37.53 o 
   5   7   8       28.13       27.33     28.10 o 
   6   7   8       22.42       12.21     20.23 o 
  -7   8   8       17.71       18.09     13.85 o 
  -6   8   8      474.39      470.92     29.57 o 
  -5   8   8      921.64      967.15     48.25 o 
  -4   8   8      565.69      565.62     28.82 o 
  -3   8   8      778.54      810.29     39.24 o 
  -2   8   8      528.26      526.88     17.78 o 
  -1   8   8      106.41      109.81     16.77 o 
   0   8   8       22.83       14.85      8.81 o 
   1   8   8       94.90      103.75     13.76 o 
   2   8   8      255.08      252.13     20.72 o 
   3   8   8       80.89      101.41     11.47 o 
   4   8   8        5.55       10.64     12.68 o 
   5   8   8        3.12        5.24     11.54 o 
   6   8   8      107.86      127.83     19.14 o 
  -6   9   8      222.79      229.42     14.01 o 
  -5   9   8       15.82       11.30      7.96 o 
  -4   9   8       40.48       35.19     12.51 o 
  -3   9   8      131.86      129.66     15.87 o 
  -2   9   8       16.33       14.07     11.14 o 
  -1   9   8     1293.32     1325.92     55.15 o 
   0   9   8       82.06       91.93     12.84 o 
   1   9   8      143.59      141.98     14.05 o 
   2   9   8      264.74      238.07     20.46 o 
   3   9   8       21.69       22.63      9.01 o 
   4   9   8       62.87       52.21     15.78 o 
   5   9   8       25.55       21.88     23.58 o 
  -5  10   8       22.71       22.08     18.01 o 
  -4  10   8      344.79      364.53     21.02 o 
  -3  10   8        9.16        7.72      8.82 o 
  -2  10   8      280.48      311.86     27.09 o 
  -1  10   8      768.98      793.64     56.34 o 
   0  10   8        1.02        0.58      5.22 o 
   1  10   8      117.27      145.31     20.56 o 
   2  10   8       14.74       13.80     17.43 o 
   3  10   8       36.87       40.34     11.59 o 
  -2  11   8       57.90       61.58     10.12 o 
  -1  11   8        1.26        2.20      5.37 o 
   0  11   8      286.36      292.98     26.55 o 
   1  11   8       13.21       12.90     13.40 o 
 -10   1   9       12.96       15.05     11.83 o 
  -9   1   9        2.47        2.92      3.81 o 
  -8   1   9       30.95       27.69     16.99 o 
  -7   1   9     1346.76     1487.19     57.28 o 
  -6   1   9       89.71       74.45      6.71 o 
  -5   1   9        0.60        2.85      1.68 o 
  -4   1   9      917.81     1035.82     32.24 o 
  -3   1   9      247.96      236.11     11.83 o 
  -2   1   9      113.55      135.94     10.68 o 
  -1   1   9      145.17      185.27     10.46 o 
   0   1   9      755.77      774.51     21.13 o 
   1   1   9       62.29       69.07      6.30 o 
   2   1   9     1707.32     1873.54     42.89 o 
   3   1   9      117.87      109.71     10.57 o 
   4   1   9      970.21      972.39     29.75 o 
   5   1   9      594.26      493.90     30.51 o 
   6   1   9      857.75      843.02     42.92 o 
   7   1   9      539.69      565.55     42.28 o 
   8   1   9       33.34       51.40     12.30 o 
 -10   2   9       89.11       92.07     10.03 o 
  -9   2   9      792.42      872.11     53.86 o 
  -8   2   9        1.96        1.78      3.75 o 
  -7   2   9      398.33      379.27     17.48 o 
  -6   2   9     1489.74     1449.16     78.85 o 
  -5   2   9      216.65      231.16     11.74 o 
  -4   2   9      417.93      391.77     17.57 o 
  -3   2   9      264.33      244.88     11.50 o 
  -2   2   9       14.82       10.77      8.05 o 
  -1   2   9     1062.85     1146.72     36.82 o 
   0   2   9      351.30      334.23     11.55 o 
   1   2   9      140.65      142.79     10.76 o 
   2   2   9      288.10      271.29     14.60 o 
   3   2   9      694.62      643.59     20.60 o 
   4   2   9       29.45       24.36     13.35 o 
   5   2   9     1433.19     1462.25     61.18 o 
   6   2   9      292.23      254.06     21.76 o 
   7   2   9      138.89      134.15     19.05 o 
   8   2   9        1.22        1.72      5.25 o 
 -10   3   9      271.90      294.29     25.71 o 
  -9   3   9        5.98        5.89      9.68 o 
  -8   3   9      690.75      686.69     29.57 o 
  -7   3   9      141.58      121.75     11.96 o 
  -6   3   9        0.07        4.02      5.29 o 
  -5   3   9      126.11      123.78     11.47 o 
  -4   3   9        5.29        5.45      2.93 o 
  -3   3   9       10.33       12.85      7.09 o 
  -2   3   9     1772.11     2115.62     49.64 o 
  -1   3   9      503.77      520.56     14.90 o 
   0   3   9     3090.05     4089.93    141.49 o 
   1   3   9      283.63      254.90     14.70 o 
   2   3   9      139.84      131.24      8.97 o 
   3   3   9        0.38        1.17      2.73 o 
   4   3   9      333.11      291.24     15.16 o 
   5   3   9        3.33        3.07      5.32 o 
   6   3   9       25.12       15.69     16.45 o 
   7   3   9      172.48      184.55     18.66 o 
   8   3   9       70.00       70.19     15.44 o 
  -9   4   9      865.71      931.08     52.44 o 
  -8   4   9      145.33      161.83     14.69 o 
  -7   4   9      150.70      146.84     13.92 o 
  -6   4   9      986.86     1102.45     42.95 o 
  -5   4   9     1059.95     1090.98     22.82 o 
  -4   4   9     3725.01     4701.02     56.04 o 
  -3   4   9     1203.08     1253.77     30.60 o 
  -2   4   9     3081.65     3407.79    121.70 o 
  -1   4   9     2411.20     2857.25     59.27 o 
   0   4   9        5.69        4.56      3.06 o 
   1   4   9      789.02      859.70     21.23 o 
   2   4   9      732.47      743.03     12.97 o 
   3   4   9       26.31       25.45      4.07 o 
   4   4   9       41.62       46.18      6.78 o 
   5   4   9       46.23       41.27     12.66 o 
   6   4   9        2.04        5.89      6.38 o 
   7   4   9       97.72       88.77     21.51 o 
  -9   5   9       64.25       56.64     12.84 o 
  -8   5   9       46.46       48.90     11.38 o 
  -7   5   9        2.96        4.39      5.68 o 
  -6   5   9       86.82       73.64     13.51 o 
  -5   5   9       31.98       34.67      5.47 o 
  -4   5   9       53.48       44.72      4.64 o 
  -3   5   9       12.51       13.48      4.86 o 
  -2   5   9        1.21        1.46      1.21 o 
  -1   5   9      144.76      130.86      7.15 o 
   0   5   9       29.93       25.65      2.73 o 
   1   5   9      477.53      492.32     62.30 o 
   2   5   9      252.83      217.88     17.93 o 
   3   5   9      202.47      183.89     19.93 o 
   4   5   9      141.22      126.62     19.39 o 
   5   5   9       33.21       29.19     22.24 o 
   6   5   9       14.77       16.60     23.85 o 
   7   5   9       71.33       57.08     18.55 o 
  -8   6   9      114.22      106.68     14.77 o 
  -7   6   9     1060.99     1104.84     54.11 o 
  -6   6   9      697.19      686.02     32.85 o 
  -5   6   9      136.95      128.13     15.69 o 
  -4   6   9      901.42      920.40     47.21 o 
  -3   6   9      143.18      146.78     11.35 o 
  -2   6   9      876.38      772.95     68.76 o 
  -1   6   9      589.56      624.46     14.96 o 
   0   6   9      469.18      466.47     26.99 o 
   1   6   9      150.36      151.61     15.91 o 
   2   6   9     1344.16     1479.15     80.59 o 
   3   6   9      273.93      275.45     31.40 o 
   4   6   9       79.18       70.32     15.66 o 
   5   6   9        0.85        0.74      7.71 o 
   6   6   9        4.76        7.50     11.15 o 
   7   6   9       52.78       29.03     45.26 o 
  -8   7   9       39.67       40.13     14.50 o 
  -7   7   9       34.27       32.88     11.10 o 
  -6   7   9        0.12        2.53      4.46 o 
  -5   7   9       14.77       17.72     12.27 o 
  -4   7   9      106.43      101.97     12.75 o 
  -3   7   9      137.28      126.54     12.05 o 
  -2   7   9       19.91       17.01      4.37 o 
  -1   7   9     2487.71     2963.30    160.56 o 
   0   7   9     1469.79     1523.82     82.59 o 
   1   7   9      510.34      572.30     31.60 o 
   2   7   9      129.84      117.58     17.78 o 
   3   7   9      517.19      413.29     62.94 o 
   4   7   9       24.39       34.96     32.11 o 
   5   7   9        8.67        9.18     11.16 o 
   6   7   9       64.91       83.77     18.50 o 
  -7   8   9        3.84        2.52      3.99 o 
  -6   8   9       13.46       11.91      9.41 o 
  -5   8   9      697.43      686.01     36.79 o 
  -4   8   9      128.34      101.54     12.13 o 
  -3   8   9       10.70       14.92      7.11 o 
  -2   8   9      397.05      430.60     28.37 o 
  -1   8   9       31.68       28.64     19.26 o 
   0   8   9      702.68      679.47     43.50 o 
   1   8   9        2.03        1.37      3.86 o 
   2   8   9       36.36       27.49     26.96 o 
   3   8   9      191.94      172.37     20.60 o 
   4   8   9       20.45       21.97     20.43 o 
   5   8   9        3.77        3.03     13.30 o 
  -6   9   9       45.42       42.66      8.16 o 
  -5   9   9      345.86      332.11     24.35 o 
  -4   9   9      229.12      213.80     22.28 o 
  -3   9   9      116.61      118.73     12.70 o 
  -2   9   9       11.42        7.73      7.51 o 
  -1   9   9      442.44      424.49     31.00 o 
   0   9   9       18.92       20.09     16.51 o 
   1   9   9       61.55       65.73     18.32 o 
   2   9   9      290.80      280.56     27.83 o 
   3   9   9       10.31       15.31     18.77 o 
   4   9   9      252.47      246.52     27.96 o 
  -4  10   9       67.58       62.24     11.43 o 
  -3  10   9      162.11      186.42     16.84 o 
  -2  10   9      973.39     1081.53     56.57 o 
  -1  10   9      158.53      175.81     17.61 o 
   0  10   9       35.31       52.44     13.46 o 
   1  10   9       12.20       14.43     14.82 o 
   2  10   9      193.25      195.87     20.73 o 
 -10   0  10       36.46       42.62     17.41 o 
  -9   0  10      905.72      953.24     78.44 o 
  -8   0  10     1026.88     1071.02    121.40 o 
  -7   0  10       86.88       68.23     11.51 o 
  -6   0  10     4564.32     5852.20    103.30 o 
  -5   0  10     2398.56     2892.90    152.83 o 
  -4   0  10      495.14      590.80     29.92 o 
  -3   0  10       33.91       26.91     13.47 o 
  -2   0  10      789.43      823.86     32.82 o 
  -1   0  10     1367.61     1574.99     67.31 o 
   0   0  10      773.27      776.00     30.40 o 
   1   0  10       37.21       34.31     12.41 o 
   2   0  10      305.44      292.62     20.61 o 
   3   0  10      149.92      130.16     13.41 o 
   4   0  10       25.08       25.92      9.40 o 
   5   0  10     1149.30     1125.05     49.81 o 
   6   0  10       84.26       64.25     15.62 o 
   7   0  10       13.19        8.87     15.07 o 
   8   0  10      390.22      466.27     56.23 o 
 -10   1  10        7.10        4.80      6.41 o 
  -9   1  10        1.88        5.80      5.47 o 
  -8   1  10       58.83       52.00     13.77 o 
  -7   1  10      418.04      424.87     20.67 o 
  -6   1  10      102.84      106.42     13.15 o 
  -5   1  10      776.26      842.73     27.70 o 
  -4   1  10      469.10      518.00     20.67 o 
  -3   1  10        1.14        3.97      3.38 o 
  -2   1  10      269.67      263.80     13.81 o 
  -1   1  10      845.00      913.67     24.55 o 
   0   1  10      183.73      182.01     15.14 o 
   1   1  10       11.80        9.14      7.03 o 
   2   1  10       19.23       15.81      9.16 o 
   3   1  10       38.31       33.65      6.60 o 
   4   1  10      387.65      379.20     23.08 o 
   5   1  10       57.95       44.94     12.94 o 
   6   1  10        0.69        1.18      3.74 o 
   7   1  10      724.00      732.28     54.75 o 
   8   1  10      108.40       97.95     16.12 o 
  -9   2  10      221.50      233.17     16.08 o 
  -8   2  10      241.69      242.20     15.01 o 
  -7   2  10      770.40      743.41     25.01 o 
  -6   2  10      193.29      180.89     13.54 o 
  -5   2  10     1595.97     1807.67     35.21 o 
  -4   2  10      460.90      415.92     19.62 o 
  -3   2  10       36.52       45.77     10.21 o 
  -2   2  10       93.05       84.39      8.66 o 
  -1   2  10      792.59      844.57     49.16 o 
   0   2  10      181.61      190.98     12.80 o 
   1   2  10      382.62      309.12     16.52 o 
   2   2  10      419.53      392.94     17.90 o 
   3   2  10      279.20      258.21     13.83 o 
   4   2  10      142.64      134.94     11.50 o 
   5   2  10        2.54        2.57      3.25 o 
   6   2  10       37.29       46.31      9.89 o 
   7   2  10       47.54       42.60     14.86 o 
  -9   3  10        6.36        3.78      6.33 o 
  -8   3  10      234.71      203.64     14.41 o 
  -7   3  10      483.82      500.08     24.52 o 
  -6   3  10      222.79      237.24     14.68 o 
  -5   3  10       48.50       34.71      7.36 o 
  -4   3  10      126.96      122.44      8.66 o 
  -3   3  10      356.62      335.26     15.00 o 
  -2   3  10      109.16      110.67     12.41 o 
  -1   3  10      281.75      250.94     14.90 o 
   0   3  10     2408.98     2710.96     86.59 o 
   1   3  10      257.05      227.12     13.62 o 
   2   3  10      833.53      818.02     19.69 o 
   3   3  10     2687.71     3143.44     81.00 o 
   4   3  10       90.94       76.52      8.00 o 
   5   3  10        5.49        6.91      7.40 o 
   6   3  10      409.98      441.46     30.44 o 
   7   3  10      406.40      375.98     36.42 o 
  -9   4  10       22.00       17.41     15.89 o 
  -8   4  10      205.87      204.70     19.93 o 
  -7   4  10       91.69       86.94     14.69 o 
  -6   4  10      751.83      769.32     23.40 o 
  -5   4  10      196.54      186.05     13.03 o 
  -4   4  10       54.46       47.87      6.49 o 
  -3   4  10        4.31        6.85      4.90 o 
  -2   4  10       49.75       52.67      5.55 o 
  -1   4  10       16.31       15.60      4.69 o 
   0   4  10      969.19      956.76     26.50 o 
   1   4  10        6.20        4.88      3.21 o 
   2   4  10      215.20      218.80      7.59 o 
   3   4  10       13.00       14.32      4.06 o 
   4   4  10       49.74       38.78     12.83 o 
   5   4  10      365.57      309.78     26.46 o 
   6   4  10       80.50       67.12     14.64 o 
   7   4  10        0.49        1.41      7.95 o 
  -9   5  10       53.19       50.79     12.95 o 
  -8   5  10      104.94       98.30     12.31 o 
  -7   5  10      166.47      164.23     17.19 o 
  -6   5  10      417.63      391.29     29.05 o 
  -5   5  10      168.46      148.68     12.77 o 
  -4   5  10      838.92      962.24     38.17 o 
  -3   5  10       87.55       87.69      7.37 o 
  -2   5  10       50.34       40.35      6.21 o 
  -1   5  10     1759.21     1877.12     31.51 o 
   0   5  10     5076.41     4821.59     68.84 o 
   1   5  10      791.67      788.28     28.07 o 
   2   5  10     1555.87     1654.21     89.38 o 
   3   5  10     1143.71     1171.97     51.33 o 
   4   5  10       54.14       62.05     13.15 o 
   5   5  10      822.78      757.73     57.20 o 
   6   5  10      425.31      491.05     41.23 o 
  -8   6  10      152.56      156.75     16.97 o 
  -7   6  10      258.06      279.10     27.32 o 
  -6   6  10      129.81      137.47     15.10 o 
  -5   6  10      304.69      306.53     23.24 o 
  -4   6  10     1381.89     1523.19     54.46 o 
  -3   6  10      305.36      279.00     15.44 o 
  -2   6  10      271.16      263.73     15.23 o 
  -1   6  10      406.21      413.03     18.45 o 
   0   6  10       98.47      108.49     15.32 o 
   1   6  10     1079.53     1188.83     71.53 o 
   2   6  10      117.17      102.96     16.50 o 
   3   6  10      143.30      143.83     23.90 o 
   4   6  10      146.07      143.87     18.03 o 
   5   6  10      404.90      372.10     40.61 o 
   6   6  10        2.17        3.94      6.02 o 
  -7   7  10       69.76       65.79     11.47 o 
  -6   7  10       66.74       58.48     13.54 o 
  -5   7  10      138.55      138.39     13.14 o 
  -4   7  10       15.81       17.56     15.26 o 
  -3   7  10        7.44        7.73      6.50 o 
  -2   7  10       18.71       28.96     24.85 o 
  -1   7  10      103.85      111.10     18.22 o 
   0   7  10       55.35       59.26     15.01 o 
   1   7  10        1.08        1.70      7.20 o 
   2   7  10       36.83       40.18     37.26 o 
   3   7  10        0.33        1.11      5.10 o 
   4   7  10      216.88      236.15     29.27 o 
   5   7  10      240.93      204.00     24.79 o 
  -6   8  10      280.81      278.30     17.99 o 
  -5   8  10      686.33      620.42     47.19 o 
  -4   8  10       25.14       23.34     20.37 o 
  -3   8  10       20.05       21.50     20.87 o 
  -2   8  10      807.72      912.49     47.11 o 
  -1   8  10      107.66       99.54     19.21 o 
   0   8  10     1993.94     2365.79     80.91 o 
   1   8  10      336.10      324.59     35.00 o 
   2   8  10       13.32        9.20     10.10 o 
   3   8  10      139.70      164.63     20.06 o 
   4   8  10      227.81      244.12     24.58 o 
  -5   9  10       15.71       12.10     14.57 o 
  -4   9  10      300.28      309.52     28.03 o 
  -3   9  10      247.55      230.78     19.20 o 
  -2   9  10       33.02       40.50     14.32 o 
  -1   9  10       98.24       78.46     13.42 o 
   0   9  10      715.27      764.38     66.79 o 
   1   9  10      382.59      409.36     38.04 o 
   2   9  10       16.30       10.09     13.97 o 
   3   9  10       25.17       22.62     26.32 o 
  -3  10  10        6.76        3.66      4.22 o 
  -2  10  10       17.25       13.73     11.67 o 
  -1  10  10       66.22       53.91     13.72 o 
   0  10  10        0.18        0.76      3.81 o 
   1  10  10        8.04       15.50     17.67 o 
  -9   1  11        3.71        4.56      4.54 o 
  -8   1  11      117.52      112.81      9.94 o 
  -7   1  11     1531.10     1616.53     64.82 o 
  -6   1  11       42.31       55.39      7.78 o 
  -5   1  11     2572.40     3226.73     50.76 o 
  -4   1  11      326.26      349.04     15.17 o 
  -3   1  11       22.79       20.04      8.04 o 
  -2   1  11        1.53        2.42      2.57 o 
  -1   1  11     2016.98     2321.16     61.56 o 
   0   1  11      165.59      150.40     13.50 o 
   1   1  11      358.80      328.69     17.22 o 
   2   1  11      236.28      222.93     13.60 o 
   3   1  11      187.19      159.17     13.00 o 
   4   1  11      164.98      152.83     15.65 o 
   5   1  11        0.92        2.37      4.57 o 
   6   1  11       15.93        8.86      7.33 o 
   7   1  11      157.75      165.27     17.47 o 
  -9   2  11       31.94       34.36      7.73 o 
  -8   2  11       44.07       46.21      7.42 o 
  -7   2  11      706.90      711.09     31.07 o 
  -6   2  11       75.08       80.20      8.92 o 
  -5   2  11        0.20        1.07      2.89 o 
  -4   2  11      629.87      625.66     19.76 o 
  -3   2  11      591.97      555.75     20.28 o 
  -2   2  11        0.02        1.75      3.07 o 
  -1   2  11      352.73      349.54     16.21 o 
   0   2  11      497.73      520.25     16.72 o 
   1   2  11     2566.09     3065.50     47.11 o 
   2   2  11       20.66       19.09      6.12 o 
   3   2  11      481.72      465.37     25.36 o 
   4   2  11      691.98      682.79     25.89 o 
   5   2  11      173.96      178.00     13.81 o 
   6   2  11       21.90       12.68     12.04 o 
   7   2  11      175.19      187.77     17.06 o 
  -9   3  11      114.39      100.56     13.67 o 
  -8   3  11      196.67      202.05     22.07 o 
  -7   3  11       76.94       73.79      7.96 o 
  -6   3  11        0.74        1.97      2.78 o 
  -5   3  11       59.89       50.68      8.57 o 
  -4   3  11        0.49        1.60      3.71 o 
  -3   3  11      407.20      407.30     15.96 o 
  -2   3  11      106.96      114.67      8.95 o 
  -1   3  11        2.84        1.58      2.34 o 
   0   3  11       23.63       24.82      5.99 o 
   1   3  11      993.23     1008.49     18.95 o 
   2   3  11       47.01       46.04      7.07 o 
   3   3  11      105.79       97.44      9.37 o 
   4   3  11      270.75      226.88     14.93 o 
   5   3  11       13.05        9.13     10.29 o 
   6   3  11      103.77      104.11     20.97 o 
   7   3  11       59.62       55.00     31.92 o 
  -9   4  11      777.41      774.75     56.86 o 
  -8   4  11      308.86      336.32     24.27 o 
  -7   4  11      356.95      351.21     28.99 o 
  -6   4  11       58.39       49.18      9.08 o 
  -5   4  11      597.89      601.04     19.97 o 
  -4   4  11      648.98      611.36     26.75 o 
  -3   4  11      696.79      698.08     22.77 o 
  -2   4  11      123.56      113.78      9.41 o 
  -1   4  11      563.01      577.62     22.39 o 
   0   4  11        3.90        2.59      2.60 o 
   1   4  11      679.67      697.60     18.08 o 
   2   4  11       45.76       43.77      7.72 o 
   3   4  11     1233.11     1176.91     92.55 o 
   4   4  11       24.75       36.93     12.60 o 
   5   4  11      995.21      990.51     70.40 o 
   6   4  11      457.89      494.56     41.82 o 
  -8   5  11       42.32       34.16     25.75 o 
  -7   5  11       50.31       47.94     18.58 o 
  -6   5  11      874.69      916.86     39.58 o 
  -5   5  11       70.92       67.55      9.44 o 
  -4   5  11      194.90      181.74     14.89 o 
  -3   5  11      107.08      107.42      9.53 o 
  -2   5  11       32.70       29.74      8.32 o 
  -1   5  11      544.97      574.91     26.11 o 
   0   5  11      829.52      855.30     43.53 o 
   1   5  11      116.38       94.56     12.15 o 
   2   5  11       33.06       28.04     18.67 o 
   3   5  11      148.68      125.98     23.43 o 
   4   5  11       30.83       34.41     36.50 o 
   5   5  11       36.88       31.79     34.16 o 
   6   5  11      175.75      158.63     20.52 o 
  -7   6  11       21.49       20.66     14.83 o 
  -6   6  11        0.03        1.10      6.03 o 
  -5   6  11      608.97      653.03     34.76 o 
  -4   6  11      356.51      343.22     23.35 o 
  -3   6  11        0.45        1.19      2.42 o 
  -2   6  11      254.89      241.06     19.18 o 
  -1   6  11       72.31       70.14      9.77 o 
   0   6  11      527.30      540.18     32.41 o 
   1   6  11       66.49       74.62     42.52 o 
   2   6  11      212.73      213.76     22.47 o 
   3   6  11      769.04      839.09     61.50 o 
   4   6  11       24.57        8.82     12.23 o 
   5   6  11        0.71        2.66      8.67 o 
  -7   7  11       84.61       98.40     13.11 o 
  -6   7  11      144.01      136.34     15.17 o 
  -5   7  11      348.42      333.42     27.28 o 
  -4   7  11      383.64      354.72     45.64 o 
  -3   7  11      470.21      510.20     33.68 o 
  -2   7  11       74.73       75.89     15.83 o 
  -1   7  11      107.87      109.21     13.58 o 
   0   7  11     2153.74     2548.18    138.03 o 
   1   7  11      218.05      245.92     23.46 o 
   2   7  11       72.62       72.63     14.22 o 
   3   7  11      508.28      519.56     49.44 o 
   4   7  11       41.54       52.54     13.52 o 
  -6   8  11      281.50      282.04     36.95 o 
  -5   8  11        0.00        0.90      6.29 o 
  -4   8  11      132.09      130.73     17.95 o 
  -3   8  11       80.38       80.57     14.96 o 
  -2   8  11       35.04       34.39     30.66 o 
  -1   8  11      375.99      375.82     33.70 o 
   0   8  11       32.27       26.55     25.11 o 
   1   8  11        0.70        1.43      6.25 o 
   2   8  11        0.14        2.60      5.42 o 
   3   8  11        0.04        1.90      4.20 o 
  -4   9  11      425.48      402.76     37.60 o 
  -3   9  11        3.37        3.98      8.71 o 
  -2   9  11      158.07      142.01     17.59 o 
  -1   9  11       21.83       18.72     23.06 o 
   0   9  11       46.45       53.36     17.90 o 
   1   9  11      157.73      180.32     18.56 o 
   2   9  11       63.02       79.03     17.32 o 
  -9   0  12       95.50       93.22     13.45 o 
  -8   0  12        4.63        4.08      8.94 o 
  -7   0  12      221.67      201.83     18.55 o 
  -6   0  12      851.40      913.29     55.90 o 
  -5   0  12      130.12      123.62     15.04 o 
  -4   0  12      207.34      175.03     17.65 o 
  -3   0  12      249.34      232.41     19.03 o 
  -2   0  12       75.53       63.58     10.19 o 
  -1   0  12       31.49       41.48     11.72 o 
   0   0  12        1.19        5.08      5.61 o 
   1   0  12      821.63      786.87     31.70 o 
   2   0  12     3160.21     3873.92    119.26 o 
   3   0  12      917.61      879.89     38.51 o 
   4   0  12      314.82      315.83     27.42 o 
   5   0  12     1190.52     1308.81     76.72 o 
   6   0  12      231.07      254.51     27.43 o 
  -9   1  12       20.13       18.79     12.96 o 
  -8   1  12       15.29       15.06      9.68 o 
  -7   1  12       17.88       17.01     11.64 o 
  -6   1  12       50.06       55.73     12.69 o 
  -5   1  12      417.96      415.36     20.32 o 
  -4   1  12       71.79       64.80      9.06 o 
  -3   1  12      145.04      136.20     10.34 o 
  -2   1  12      194.88      197.20     12.69 o 
  -1   1  12      110.93       99.20      8.66 o 
   0   1  12     1266.64     1329.53     28.25 o 
   1   1  12     3251.84     3980.77     69.06 o 
   2   1  12      109.84      111.05      9.65 o 
   3   1  12      498.96      472.71     22.73 o 
   4   1  12       52.78       48.22      9.55 o 
   5   1  12       19.80       20.28     15.85 o 
   6   1  12       30.73       17.70     13.81 o 
  -9   2  12        4.58        8.35      9.89 o 
  -8   2  12       42.75       41.34      7.82 o 
  -7   2  12       69.13       63.87      7.89 o 
  -6   2  12      339.44      321.40     21.22 o 
  -5   2  12       30.34       35.11      8.30 o 
  -4   2  12        0.14        1.11      3.71 o 
  -3   2  12       32.36       37.85     11.18 o 
  -2   2  12       82.46       71.75      9.31 o 
  -1   2  12        1.94        2.51      3.76 o 
   0   2  12       13.91       17.08     11.98 o 
   1   2  12      245.79      230.70     12.50 o 
   2   2  12       72.58       69.54      7.47 o 
   3   2  12       14.90       13.29     10.93 o 
   4   2  12      264.97      241.00     16.87 o 
   5   2  12       43.80       45.62      9.89 o 
   6   2  12       23.57       30.30     12.33 o 
  -8   3  12      313.55      330.38     24.37 o 
  -7   3  12      103.82       98.99      9.37 o 
  -6   3  12     1889.77     2202.53     50.90 o 
  -5   3  12      169.84      204.08     17.24 o 
  -4   3  12     1507.15     1796.53     66.00 o 
  -3   3  12     2025.97     2364.91     84.55 o 
  -2   3  12       48.41       47.92      6.94 o 
  -1   3  12     2458.23     2922.03    139.32 o 
   0   3  12     2286.74     2543.25     90.74 o 
   1   3  12     2330.17     2652.23     95.90 o 
   2   3  12       48.06       46.59      6.81 o 
   3   3  12      994.66     1018.73     46.00 o 
   4   3  12        0.28        1.79      2.84 o 
   5   3  12       17.09       16.74     17.47 o 
   6   3  12        2.45        8.00     12.89 o 
  -8   4  12       14.39       10.55      7.77 o 
  -7   4  12        1.22        2.43      5.39 o 
  -6   4  12      226.55      218.07     15.85 o 
  -5   4  12      257.43      237.46     16.66 o 
  -4   4  12      235.34      225.83     19.05 o 
  -3   4  12      166.36      162.22     15.39 o 
  -2   4  12      236.29      221.83     13.73 o 
  -1   4  12       26.78       23.10      6.59 o 
   0   4  12       87.13       77.06      7.26 o 
   1   4  12      563.02      486.84     19.35 o 
   2   4  12      184.32      184.40     22.95 o 
   3   4  12       20.62       22.38     17.81 o 
   4   4  12        1.32        1.70      5.19 o 
   5   4  12       17.99       11.34     12.02 o 
   6   4  12      421.33      469.01     42.68 o 
  -8   5  12      577.52      568.55     38.85 o 
  -7   5  12       37.36       54.53     12.14 o 
  -6   5  12     1740.20     1872.20     46.37 o 
  -5   5  12        3.09        3.45      4.73 o 
  -4   5  12      585.04      566.02     51.75 o 
  -3   5  12      610.15      588.96     27.70 o 
  -2   5  12      282.51      272.59     20.19 o 
  -1   5  12      482.33      440.23     33.38 o 
   0   5  12       15.60       14.52     11.84 o 
   1   5  12      126.72      113.91     14.94 o 
   2   5  12      124.37      125.67     14.81 o 
   3   5  12      324.75      307.55     34.97 o 
   4   5  12        9.46        9.49     12.00 o 
   5   5  12        2.99        4.69      4.80 o 
  -7   6  12       61.10       61.63     16.70 o 
  -6   6  12      324.39      318.71     22.64 o 
  -5   6  12      316.00      329.67     28.81 o 
  -4   6  12       45.34       40.66      9.37 o 
  -3   6  12      189.75      176.08      9.97 o 
  -2   6  12        0.02        0.93      3.98 o 
  -1   6  12       42.58       38.15     12.14 o 
   0   6  12        0.17        4.36      9.34 o 
   1   6  12      486.50      500.38     33.78 o 
   2   6  12       11.92       16.65     21.68 o 
   3   6  12       18.08       13.67     12.52 o 
   4   6  12      129.04      153.48     20.53 o 
  -6   7  12       38.09       44.10     12.57 o 
  -5   7  12       10.54        7.79      7.59 o 
  -4   7  12       17.48       17.87     26.51 o 
  -3   7  12       27.32       23.10     22.63 o 
  -2   7  12      611.62      660.19     48.69 o 
  -1   7  12       19.27       17.72     18.26 o 
   0   7  12        0.07        1.96      8.23 o 
   1   7  12      127.62      126.16     20.09 o 
   2   7  12       15.73        8.62     11.31 o 
   3   7  12      218.88      220.27     26.97 o 
   4   7  12       11.52       11.37     17.24 o 
  -5   8  12       33.53       24.78     28.49 o 
  -4   8  12       31.63       28.89     26.58 o 
  -3   8  12        6.57        7.88      9.17 o 
  -2   8  12      112.42      108.86     16.75 o 
  -1   8  12      130.59      127.88     17.06 o 
   0   8  12       16.05       14.77     19.42 o 
   1   8  12        0.25        1.56      7.02 o 
   2   8  12        5.57        6.34      8.84 o 
  -2   9  12      311.42      326.56     28.92 o 
  -1   9  12       36.84       26.34     30.29 o 
   0   9  12        3.92        5.14      7.49 o 
  -8   1  13      240.59      272.97     16.09 o 
  -7   1  13      779.31      764.68     46.98 o 
  -6   1  13       25.19       33.12      8.54 o 
  -5   1  13        5.11       10.11      7.01 o 
  -4   1  13      513.16      547.55     23.17 o 
  -3   1  13      212.28      204.04     13.76 o 
  -2   1  13        0.40        1.98      3.97 o 
  -1   1  13      478.89      498.63     24.10 o 
   0   1  13      470.84      472.23     23.12 o 
   1   1  13     3544.70     4162.41    268.49 o 
   2   1  13        1.31        2.79      3.20 o 
   3   1  13     1414.65     1410.34     46.79 o 
   4   1  13      179.24      167.98     14.39 o 
   5   1  13        0.71        1.86      4.64 o 
   6   1  13        0.31        1.19      4.83 o 
  -8   2  13       91.30       85.38     10.35 o 
  -7   2  13      127.89      110.97     10.43 o 
  -6   2  13      284.53      265.03     16.06 o 
  -5   2  13       50.57       44.27     11.50 o 
  -4   2  13      859.32      825.91     28.92 o 
  -3   2  13      159.79      145.90     13.48 o 
  -2   2  13      186.56      183.11     13.80 o 
  -1   2  13       11.92       17.20     10.45 o 
   0   2  13       12.23       17.09     11.48 o 
   1   2  13      785.69      790.93     35.03 o 
   2   2  13      798.47      785.00     38.36 o 
   3   2  13      524.78      561.81     24.62 o 
   4   2  13      562.45      557.99     39.08 o 
   5   2  13      466.61      434.63     30.78 o 
  -8   3  13       22.61       20.37     15.22 o 
  -7   3  13       33.31       24.86      7.26 o 
  -6   3  13      346.84      363.89     21.65 o 
  -5   3  13      259.28      281.97     16.81 o 
  -4   3  13        3.36        8.36      5.13 o 
  -3   3  13       21.52       22.74     12.57 o 
  -2   3  13       26.37       30.18     10.15 o 
  -1   3  13       12.72       16.97     10.85 o 
   0   3  13      285.17      272.55     21.38 o 
   1   3  13      271.20      244.45     16.79 o 
   2   3  13      586.19      566.90     28.31 o 
   3   3  13        4.97        5.24      6.16 o 
   4   3  13       54.05       55.17     14.66 o 
   5   3  13        0.02        1.74      5.40 o 
  -7   4  13       27.92       17.61     16.14 o 
  -6   4  13      206.42      198.16     20.60 o 
  -5   4  13      204.26      199.85     15.17 o 
  -4   4  13       58.58       65.27      7.93 o 
  -3   4  13      403.55      409.03     23.73 o 
  -2   4  13      235.63      218.20     13.10 o 
  -1   4  13      439.10      422.39     21.34 o 
   0   4  13      826.60      807.27     38.12 o 
   1   4  13      900.44     1025.69     53.46 o 
   2   4  13      720.50      749.62     36.41 o 
   3   4  13      229.60      248.17     21.98 o 
   4   4  13      357.37      356.51     27.94 o 
   5   4  13      130.65      131.80     19.24 o 
  -7   5  13       84.60       83.49     14.44 o 
  -6   5  13      288.09      290.39     23.51 o 
  -5   5  13      125.46      136.69     13.25 o 
  -4   5  13       25.24       24.37      6.04 o 
  -3   5  13      222.86      209.93     12.99 o 
  -2   5  13       27.64       29.36      6.86 o 
  -1   5  13       98.22      102.88     12.80 o 
   0   5  13      269.85      258.35     18.84 o 
   1   5  13      303.21      298.73     21.86 o 
   2   5  13      114.70      111.22     13.94 o 
   3   5  13       93.91      109.61     18.90 o 
   4   5  13       10.35        6.28     11.01 o 
  -6   6  13       92.89       83.26     16.05 o 
  -5   6  13      104.03       85.75     13.28 o 
  -4   6  13       72.47       66.77     16.74 o 
  -3   6  13       88.09       88.62     14.16 o 
  -2   6  13      145.97      146.22     13.18 o 
  -1   6  13      103.85      104.92     13.09 o 
   0   6  13     1457.74     1548.15     44.16 o 
   1   6  13      259.38      315.85     34.26 o 
   2   6  13        7.88        8.11     10.02 o 
   3   6  13      125.68      116.79     19.21 o 
  -5   7  13      219.35      210.73     26.85 o 
  -4   7  13      296.15      333.58     29.63 o 
  -3   7  13       15.20       14.74     16.21 o 
  -2   7  13      246.70      265.60     29.17 o 
  -1   7  13       48.78       50.54     38.17 o 
   0   7  13       88.89       96.41     15.91 o 
   1   7  13        0.04        1.72      5.77 o 
   2   7  13       64.98       64.73     13.29 o 
  -3   8  13       19.14       10.26     10.55 o 
  -2   8  13       68.80       70.13     19.33 o 
  -1   8  13       43.47       33.87     35.99 o 
   0   8  13        2.37        3.42      8.10 o 
   1   8  13       19.13       14.39     17.26 o 
  -8   0  14     1087.32      992.63     49.87 o 
  -7   0  14     2743.07     2919.40    100.73 o 
  -6   0  14      361.66      309.66     29.58 o 
  -5   0  14      163.22      163.62     16.00 o 
  -4   0  14        1.07        7.66     10.05 o 
  -3   0  14       72.68       43.02     18.39 o 
  -2   0  14       16.50       20.47     12.10 o 
  -1   0  14      472.59      424.96     24.67 o 
   0   0  14       86.34       81.85     13.10 o 
   1   0  14       24.69       18.26     14.77 o 
   2   0  14      335.36      320.88     28.24 o 
   3   0  14      376.03      375.71     34.72 o 
   4   0  14      579.27      604.47     44.56 o 
   5   0  14      846.59      760.06    150.05 o 
  -8   1  14      352.72      328.83     20.23 o 
  -7   1  14        8.77        6.13      4.80 o 
  -6   1  14      481.36      466.02     31.31 o 
  -5   1  14       36.16       37.19      9.03 o 
  -4   1  14      316.32      284.28     17.73 o 
  -3   1  14      249.02      228.74     15.66 o 
  -2   1  14      242.67      233.51     16.09 o 
  -1   1  14        0.06        0.67      2.98 o 
   0   1  14      147.04      137.21     12.50 o 
   1   1  14     1080.99     1122.77     54.07 o 
   2   1  14        0.01        2.33      4.37 o 
   3   1  14       91.58       79.95     10.34 o 
   4   1  14       63.28       58.74      9.95 o 
   5   1  14      370.07      395.46     25.35 o 
  -7   2  14      736.44      741.60     37.58 o 
  -6   2  14       10.56       13.42      8.86 o 
  -5   2  14      206.27      200.36     15.49 o 
  -4   2  14        1.61        1.03      2.43 o 
  -3   2  14      471.98      490.62     25.20 o 
  -2   2  14       30.44       32.57      8.52 o 
  -1   2  14       81.90       83.08     11.74 o 
   0   2  14      614.07      600.73     28.43 o 
   1   2  14        5.73        5.16      4.22 o 
   2   2  14      644.49      660.72     34.20 o 
   3   2  14        6.77        8.92      8.40 o 
   4   2  14      101.60       86.47     14.42 o 
   5   2  14       41.42       47.56     15.97 o 
  -7   3  14      663.15      702.41     31.22 o 
  -6   3  14      662.18      676.69     31.91 o 
  -5   3  14      291.12      333.95     21.33 o 
  -4   3  14       39.92       50.34      7.68 o 
  -3   3  14      538.61      553.21     23.57 o 
  -2   3  14        7.40        7.34      5.60 o 
  -1   3  14       69.46       69.00      8.98 o 
   0   3  14      235.48      223.49     13.06 o 
   1   3  14       98.20       80.38      8.78 o 
   2   3  14      169.47      157.29     15.43 o 
   3   3  14        7.35        8.63     11.93 o 
   4   3  14      105.82      113.29     14.35 o 
  -7   4  14        5.44        5.28      6.57 o 
  -6   4  14       66.87       57.92     21.06 o 
  -5   4  14       39.34       30.02     12.48 o 
  -4   4  14       76.29       56.81      8.65 o 
  -3   4  14        3.85        1.48      3.45 o 
  -2   4  14       40.18       37.65     10.24 o 
  -1   4  14        1.85        3.14      4.97 o 
   0   4  14        0.09        3.09      4.95 o 
   1   4  14       86.60       92.44     15.87 o 
   2   4  14      228.63      220.03     22.51 o 
   3   4  14      207.73      213.07     20.79 o 
   4   4  14        3.56        6.78      7.32 o 
  -6   5  14      219.63      222.79     18.61 o 
  -5   5  14      796.44      842.39     52.50 o 
  -4   5  14      873.30      929.68     61.81 o 
  -3   5  14      194.25      178.73     16.37 o 
  -2   5  14       52.85       60.10     10.93 o 
  -1   5  14       73.09       68.70     10.44 o 
   0   5  14       12.28       13.26     12.95 o 
   1   5  14      219.43      217.31     23.44 o 
   2   5  14        4.04        2.99      5.35 o 
   3   5  14      470.49      444.37     31.96 o 
  -5   6  14      225.84      221.44     25.09 o 
  -4   6  14       12.05       10.19     11.69 o 
  -3   6  14       21.50       15.60     20.86 o 
  -2   6  14      317.70      294.27     24.64 o 
  -1   6  14        2.34        1.95      4.83 o 
   0   6  14      359.33      342.29     25.62 o 
   1   6  14      242.10      250.06     21.81 o 
   2   6  14      586.20      673.03     39.53 o 
  -4   7  14       61.72       56.81     17.29 o 
  -3   7  14       10.72        8.65     10.36 o 
  -2   7  14        6.13        5.82      9.08 o 
  -1   7  14       25.58       20.21     27.57 o 
   0   7  14       23.60       30.00     30.61 o 
   1   7  14       32.58       22.89     23.40 o 
  -7   1  15       68.20       80.49     10.13 o 
  -6   1  15       46.16       40.66      9.01 o 
  -5   1  15      336.82      353.67     26.23 o 
  -4   1  15        1.11        6.82      5.64 o 
  -3   1  15      174.03      158.64     12.11 o 
  -2   1  15      122.18      104.55     10.23 o 
  -1   1  15       16.81       19.05     13.29 o 
   0   1  15        1.12        3.59      4.38 o 
   1   1  15      197.48      191.26     16.77 o 
   2   1  15        0.12        0.93      4.37 o 
   3   1  15      139.30      131.92     12.19 o 
   4   1  15        6.75        2.59      3.78 o 
  -7   2  15       51.88       59.20     10.08 o 
  -6   2  15      162.17      155.83     15.36 o 
  -5   2  15      658.96      699.03     42.54 o 
  -4   2  15      116.11      138.05     11.96 o 
  -3   2  15      586.94      684.36     36.39 o 
  -2   2  15      217.35      214.09     16.21 o 
  -1   2  15      249.67      244.44     16.97 o 
   0   2  15      165.56      147.01     10.88 o 
   1   2  15      526.78      533.86     33.56 o 
   2   2  15       27.22       25.90     15.30 o 
   3   2  15        0.05        0.89      3.21 o 
  -6   3  15        5.51        4.32      5.15 o 
  -5   3  15       13.75       10.08      8.61 o 
  -4   3  15        1.38        3.79      3.81 o 
  -3   3  15       55.86       43.66     11.34 o 
  -2   3  15       41.34       30.89      9.43 o 
  -1   3  15      230.77      216.05     17.52 o 
   0   3  15        7.98        7.74      7.49 o 
   1   3  15      206.13      233.51     22.70 o 
   2   3  15       22.92       17.80     17.86 o 
   3   3  15        2.70        2.52      4.14 o 
  -6   4  15      534.86      581.71     37.19 o 
  -5   4  15      763.25      786.39     43.45 o 
  -4   4  15       12.88       14.63     11.46 o 
  -3   4  15      571.42      570.42     39.14 o 
  -2   4  15      129.59      107.48     12.62 o 
  -1   4  15      202.98      194.83     17.94 o 
   0   4  15     1021.66      972.24     66.79 o 
   1   4  15       59.88       68.03     10.93 o 
   2   4  15     1173.41     1234.11     42.58 o 
   3   4  15       27.47       32.95     29.87 o 
  -5   5  15        2.82        3.24      4.61 o 
  -4   5  15        0.02        1.82      4.56 o 
  -3   5  15      158.57      131.39     12.52 o 
  -2   5  15        0.82        1.35      4.13 o 
  -1   5  15        0.70        1.60      4.50 o 
   0   5  15        1.05        2.20      5.36 o 
   1   5  15       38.37       34.64     20.95 o 
   2   5  15       20.52       11.94     12.53 o 
  -3   6  15      182.83      175.45     33.40 o 
  -2   6  15      348.60      373.71     45.51 o 
  -1   6  15      122.77      138.19     15.95 o 
   0   6  15      577.63      584.51     37.94 o 
  -6   0  16      437.38      532.16     38.86 o 
  -5   0  16      233.18      251.18     26.51 o 
  -4   0  16      618.59      647.16     49.57 o 
  -3   0  16      452.09      489.82     50.43 o 
  -2   0  16      423.20      446.28     41.77 o 
  -1   0  16      742.81      786.86     66.82 o 
   0   0  16       45.15       33.85     10.45 o 
   1   0  16     1950.55     2258.62    127.60 o 
   2   0  16        1.33        1.37      3.18 o 
  -6   1  16       60.62       44.75     19.99 o 
  -5   1  16      100.51       94.03     13.66 o 
  -4   1  16       45.89       35.60     21.22 o 
  -3   1  16        8.83       12.13      8.63 o 
  -2   1  16        2.43        2.21      6.44 o 
  -1   1  16      393.65      397.26     28.02 o 
   0   1  16       76.88       60.72      9.80 o 
   1   1  16      328.28      336.94     20.86 o 
   2   1  16      185.74      201.71     13.68 o 
  -5   2  16       17.31       16.07     12.48 o 
  -4   2  16       10.95       11.78      9.76 o 
  -3   2  16       57.58       58.57     18.27 o 
  -2   2  16        0.13        0.68      4.71 o 
  -1   2  16       58.97       52.47     10.93 o 
   0   2  16       35.63       31.82      8.54 o 
   1   2  16      295.59      295.40     25.27 o 
   2   2  16        3.01        5.49      7.23 o 
  -5   3  16        2.34        4.62      5.91 o 
  -4   3  16       37.73       32.56     10.37 o 
  -3   3  16      442.84      420.42     22.98 o 
  -2   3  16      272.37      259.05     18.63 o 
  -1   3  16      167.57      169.43     17.23 o 
   0   3  16        0.12        2.76      5.52 o 
   1   3  16      577.78      604.49     31.82 o 
   2   3  16        0.37        1.86      3.53 o 
  -4   4  16      194.24      167.26     15.68 o 
  -3   4  16       19.07       13.94     15.40 o 
  -2   4  16        4.96        3.95      4.32 o 
  -1   4  16       31.45       26.12     16.29 o 
   0   4  16       25.56       19.18     20.83 o 
   1   4  16       68.96       61.23     13.73 o 
  -2   5  16      347.88      377.03     26.93 o 
  -1   5  16       61.38       55.01     11.24 o 
  -4   1  17       40.26       30.65     14.53 o 
  -3   1  17      266.33      257.05     17.38 o 
  -2   1  17      139.53      161.95     12.69 o 
  -1   1  17      163.06      159.02     12.59 o 
   0   1  17        1.30        0.62      3.74 o 
  -3   2  17      182.28      174.34     14.25 o 
  -2   2  17      236.54      200.41     13.94 o 
  -1   2  17        3.35        3.84      3.94 o 
   0   2  17       22.36       29.12     12.57 o 
  -2   3  17       19.50       18.65     15.02 o 
  -1   3  17        3.18        5.91      6.37 o 
                                                 
